# Supplementary material for: Increasing indices of frailty in aged female mice are associated with impaired skeletal muscle resilience to downhill running stress
Source: GeroScience. 2025 Sep 11;48(2):1665–81. doi: 10.1007/s11357-025-01856-7 (PMC12972430; doi:10.1007/s11357-025-01856-7)
Supplement: Supplementary file 4 — Supplementary file4 (CSV 223 KB) [file 11357_2025_1856_MOESM4_ESM.csv]

Key				__mclCluster	EnrichmentMap::-log10(pvalue) (frailty_run)	EnrichmentMap::-log10(pvalue)*sign(NES) (frailty_run)	EnrichmentMap::-log10(pvalue)_max	EnrichmentMap::Colouring (frailty_run)	EnrichmentMap::ES (frailty_run)	EnrichmentMap::fdr_qvalue (frailty_run)	EnrichmentMap::fwer_qvalue (frailty_run)	EnrichmentMap::Genes	EnrichmentMap::GS_DESCR	EnrichmentMap::gs_size	EnrichmentMap::GS_Type	EnrichmentMap::Name	EnrichmentMap::NES (frailty_run)	EnrichmentMap::pvalue (frailty_run)	name	NumChildren	selected	shared name
Cluster #	Name	Nodes		1	2.823908741	-2.823908741	2.823908741	-1	-0.7964	0	0	66414|67184|17991|66091|17992|626359|68202|67130|66416|68375|66108|70316|68342|104130|66346|68198|66495|100041273|66046|230075|66916|67264|66218|66377|68197|227197|226646|68349|17993|595136|407785|75406|225887|17995|72900|78330|66928|66349|235169|54405|67273|69875	https://www.gsea-msigdb.org/gsea/msigdb/mouse/geneset/GOCC_NADH_DEHYDROGENASE_COMPLEX	42	ENR	GOCC_NADH_DEHYDROGENASE_COMPLEX	-3.0948	0	GOCC_NADH_DEHYDROGENASE_COMPLEX		TRUE	GOCC_NADH_DEHYDROGENASE_COMPLEX
1	Mitochondrial import	76		1	2.823908741	-2.823908741	2.823908741	-1	-0.7048	0	0	229211|52469|76178|66379|66272|12856|231430|68033|66359|108755|75530|69702|75597|66706|12857|68493|84682|69487|12858|76947|12859|73694|12861|208501|12862|76826|110323|12864|12865|12866|52892|20463|100126824|66142|12867|12868|66445|66928|66278|66349|20930|68472|66690|72795|67899|210582|67876|69802|54405|226139|67273|333182|69875|13063|66414|26940|67184|14718|17991|14719|66091|15159|17992|56295|670…	https://www.gsea-msigdb.org/gsea/msigdb/mouse/geneset/REACTOME_RESPIRATORY_ELECTRON_TRANSPORT	121	ENR	REACTOME_RESPIRATORY_ELECTRON_TRANSPORT	-3.3279	0	REACTOME_RESPIRATORY_ELECTRON_TRANSPORT		TRUE	REACTOME_RESPIRATORY_ELECTRON_TRANSPORT
2	mRNA translation and processing	26		1	2.823908741	-2.823908741	2.823908741	-1	-0.7308	1.00E-04	0.006	12862|13063|12865|215951|12866|20463|66142|12867|12868|12869|13067|12857|84682|12858|12859|12861	https://www.gsea-msigdb.org/gsea/msigdb/mouse/geneset/GOBP_MITOCHONDRIAL_ELECTRON_TRANSPORT_CYTOCHROME_C_TO_OXYGEN	16	ENR	GOBP_MITOCHONDRIAL_ELECTRON_TRANSPORT_CYTOCHROME_C_TO_OXYGEN	-2.2852	0	GOBP_MITOCHONDRIAL_ELECTRON_TRANSPORT_CYTOCHROME_C_TO_OXYGEN		TRUE	GOBP_MITOCHONDRIAL_ELECTRON_TRANSPORT_CYTOCHROME_C_TO_OXYGEN
3	SUMOylation and ubiquitinylation	24		1	2.823908741	-2.823908741	2.823908741	-1	-0.6152	0	0	212508|52856|28030|320806|52575|108853|224805|12261|66971|226539|52469|67417|75619|353172|229487|384281|15115|381314|102436|75593|228019|69577|76784|76366|83485|71799|76563|109093|94254|66084|101122|71989|71984|227682|66399|233870|70560|70120|70207|67267|66416|66077|66121|65111|102060|234384|94061|107732|66419|56282|68537|68463|27395|94063|27397|67681|56284|27398|66448|353242|216767|19935|67707|9…	https://www.gsea-msigdb.org/gsea/msigdb/mouse/geneset/GOBP_MITOCHONDRIAL_TRANSLATION	129	ENR	GOBP_MITOCHONDRIAL_TRANSLATION	-2.9121	0	GOBP_MITOCHONDRIAL_TRANSLATION		TRUE	GOBP_MITOCHONDRIAL_TRANSLATION
4	Histone acetyltransferase activity	13		1	2.823908741	-2.823908741	2.823908741	-1	-0.6864	1.00E-04	0.003	234309|17991|66916|227197|226646|68349|17993|75406|225887|17995|72900|26876|71361|622402|27384|105387|18105|105349|432720|83702|70861|12408|109857|12972|67880|28200|18104|67273	https://www.gsea-msigdb.org/gsea/msigdb/mouse/geneset/GOMF_OXIDOREDUCTASE_ACTIVITY_ACTING_ON_NAD_P_H_QUINONE_OR_SIMILAR_COMPOUND_AS_ACCEPTOR	28	ENR	GOMF_OXIDOREDUCTASE_ACTIVITY_ACTING_ON_NAD_P_H_QUINONE_OR_SIMILAR_COMPOUND_AS_ACCEPTOR	-2.3879	0	GOMF_OXIDOREDUCTASE_ACTIVITY_ACTING_ON_NAD_P_H_QUINONE_OR_SIMILAR_COMPOUND_AS_ACCEPTOR		TRUE	GOMF_OXIDOREDUCTASE_ACTIVITY_ACTING_ON_NAD_P_H_QUINONE_OR_SIMILAR_COMPOUND_AS_ACCEPTOR
5	Amino acid transport	8		1	2.823908741	-2.823908741	2.823908741	-1	-0.7065	1.00E-04	0.004	72392|11946|11947|11949|66043|67126|11958|57423|27425|11950|71679|11957|28080|58170|11964|74096|21906|237987|269356|72512	https://www.gsea-msigdb.org/gsea/msigdb/mouse/geneset/GOMF_PROTON_CHANNEL_ACTIVITY	20	ENR	GOMF_PROTON_CHANNEL_ACTIVITY	-2.3028	0	GOMF_PROTON_CHANNEL_ACTIVITY		TRUE	GOMF_PROTON_CHANNEL_ACTIVITY
6	Proteostasis and transcription	7		1	2.823908741	-2.823908741	2.823908741	-1	-0.4522	0.035	0.987	26926|72168|26876|71361|622402|27384|105387|105349|432720|83702|70861|12408|109857|12972|67880|28200|18104|67795|226139|67273|234309|17991|13057|13058|99439|214593|56727|66108|17969|17970|66916|237038|224480|50490|227197|226646|68349|109754|17993|75406|225887|17995|72900|11699|72017|320635|266690|230582|13110|239188|14263|210009|171580|18105|50493|18984|98256|18115	https://www.gsea-msigdb.org/gsea/msigdb/mouse/geneset/GOMF_OXIDOREDUCTASE_ACTIVITY_ACTING_ON_NAD_P_H	58	ENR	GOMF_OXIDOREDUCTASE_ACTIVITY_ACTING_ON_NAD_P_H	-1.8286	0	GOMF_OXIDOREDUCTASE_ACTIVITY_ACTING_ON_NAD_P_H		TRUE	GOMF_OXIDOREDUCTASE_ACTIVITY_ACTING_ON_NAD_P_H
7	Facultative heterochromatin formation	7		1	2.823908741	-2.823908741	2.823908741	-1	-0.7438	0	0	17991|407790|68202|11946|67130|11947|66416|68375|66043|66108|67126|11951|54411|68342|67942|228033|68198|57423|27425|66046|230075|11950|66916|71679|67264|11957|66218|28080|66377|68197|227197|226646|17993|595136|407785|75406|68055|225887|17995|72900|78330|70495|14939|67273|69875	https://www.gsea-msigdb.org/gsea/msigdb/mouse/geneset/WP_OXIDATIVE_PHOSPHORYLATION	45	ENR	WP_OXIDATIVE_PHOSPHORYLATION	-2.8937	0	WP_OXIDATIVE_PHOSPHORYLATION		TRUE	WP_OXIDATIVE_PHOSPHORYLATION
8	Enucleate erythrocyte homeostasis	6		1	2.823908741	-2.823908741	2.823908741	-1	-0.5973	0	0	11946|11947|11949|66043|67126|11951|67942|228033|11958|57423|27425|11950|71679|11957|28080|69802|54405|67273|69875|66414|67184|17991|66091|68202|67130|66416|68375|66108|70316|68342|104130|78830|68198|50799|66495|66046|230075|66916|67264|66218|66377|68197|227197|226646|68349|17993|595136|271639|407785|56248|75406|11674|68055|225887|12048|17995|13806|72900|433182|78330|12495|21405|16189|52815|16889…	https://www.gsea-msigdb.org/gsea/msigdb/mouse/geneset/GOBP_NUCLEOSIDE_TRIPHOSPHATE_BIOSYNTHETIC_PROCESS	108	ENR	GOBP_NUCLEOSIDE_TRIPHOSPHATE_BIOSYNTHETIC_PROCESS	-2.7341	0	GOBP_NUCLEOSIDE_TRIPHOSPHATE_BIOSYNTHETIC_PROCESS		TRUE	GOBP_NUCLEOSIDE_TRIPHOSPHATE_BIOSYNTHETIC_PROCESS
9	Ubiquinone process	4		1	2.823908741	-2.823908741	2.823908741	-1	-0.715	0	0	17448|14297|64384|20916|66383|56451|380840|20917|68015|110446|11429|12974|13382|78920|14194|68332|66072|71238|269951|68002|67834|66945|170718|18041|67680|15929|66052|69046|66925|74316|66128|18115|18293	https://www.gsea-msigdb.org/gsea/msigdb/mouse/geneset/REACTOME_CITRIC_ACID_CYCLE_TCA_CYCLE	33	ENR	REACTOME_CITRIC_ACID_CYCLE_TCA_CYCLE	-2.611	0	REACTOME_CITRIC_ACID_CYCLE_TCA_CYCLE		TRUE	REACTOME_CITRIC_ACID_CYCLE_TCA_CYCLE
10	Polyubiquitin modification	4		1	2.823908741	-2.823908741	2.823908741	-1	-0.4072	0.0491	1	66077|66121|65111|78294|22186|22187|27050|67097|27207|20042|68052|20044|20054|267019|20055|20068|20084|20085|16898|67427|66481|66475|20088|75617|27370|57294|67941|100043813|54127|20090|20091|20102|67270|20103|20104|20115|76846|16785|64657|67994|24030|64659|66407|66242|66258|68565|66973|68735|118451|66292|64655|64656|64660|64658|99045|218506|66230|57312|14548|79044|232536|77721|110957|121022|13205…	https://www.gsea-msigdb.org/gsea/msigdb/mouse/geneset/GOCC_SMALL_RIBOSOMAL_SUBUNIT	77	ENR	GOCC_SMALL_RIBOSOMAL_SUBUNIT	-1.7766	0	GOCC_SMALL_RIBOSOMAL_SUBUNIT		TRUE	GOCC_SMALL_RIBOSOMAL_SUBUNIT
11	Transcription	3		1	2.823908741	-2.823908741	2.823908741	-1	-0.4057	0.0083	0.526	19941|26451|19943|19944|27367|19946|114641|19951|621697|619547|66489|57808|54217|19982|66483|19981|100502825|67671|67248|68172|66211|67891|67945|100503670|19988|19989|27176|66229|26961|20005|11837|27050|56040|67186|67097|27207|20042|68052|20044|20054|267019|20055|20068|20084|20085|16898|67427|66481|66475|20088|75617|27370|57294|67941|100043813|54127|20090|20091|20102|20103|20104|20115|76846|16785…	https://www.gsea-msigdb.org/gsea/msigdb/mouse/geneset/GOCC_RIBOSOMAL_SUBUNIT	182	ENR	GOCC_RIBOSOMAL_SUBUNIT	-1.9992	0	GOCC_RIBOSOMAL_SUBUNIT		TRUE	GOCC_RIBOSOMAL_SUBUNIT
12	RNA polymerase	3		1	2.823908741	-2.823908741	2.823908741	-1	-0.7304	0.0012	0.08	67003|66694|66576|22272|100900|15526|66445|18041|14297|66383|72795|380840|75530|66152|67530|22273	https://www.gsea-msigdb.org/gsea/msigdb/mouse/geneset/REACTOME_COMPLEX_III_ASSEMBLY	16	ENR	REACTOME_COMPLEX_III_ASSEMBLY	-2.1611	0	REACTOME_COMPLEX_III_ASSEMBLY		TRUE	REACTOME_COMPLEX_III_ASSEMBLY
13	Protein acetylation	3		1	2.552841969	-2.552841969	2.552841969	-0.9972	-0.6024	0.0084	0.533	212508|52856|52575|12261|66971|52469|75619|75593|228019|69577|83485|234384|94254|218506|66084|101122|71989|227682|66399|72416|106338|72181|70207|67267|108037	https://www.gsea-msigdb.org/gsea/msigdb/mouse/geneset/GOBP_REGULATION_OF_MITOCHONDRIAL_TRANSLATION	25	ENR	GOBP_REGULATION_OF_MITOCHONDRIAL_TRANSLATION	-1.997	0.0028	GOBP_REGULATION_OF_MITOCHONDRIAL_TRANSLATION		TRUE	GOBP_REGULATION_OF_MITOCHONDRIAL_TRANSLATION
14	Notch signaling	3		1	2.823908741	-2.823908741	2.823908741	-1	-0.5565	0	0	212508|52856|28030|320806|52575|108853|224805|12261|66971|226539|52469|67417|75619|353172|229487|384281|15115|381314|102436|75593|228019|69577|76784|76366|83485|103172|71799|76563|109093|94254|66084|101122|71989|71984|227682|66399|233870|70560|70120|70556|70207|21780|67267|66416|66077|12628|66121|68626|66587|65111|320720|380601|56484|76781|545725|208595|64384|102060|74238|66410|107885|15108|68291…	https://www.gsea-msigdb.org/gsea/msigdb/mouse/geneset/GOBP_MITOCHONDRIAL_GENE_EXPRESSION	166	ENR	GOBP_MITOCHONDRIAL_GENE_EXPRESSION	-2.7203	0	GOBP_MITOCHONDRIAL_GENE_EXPRESSION		TRUE	GOBP_MITOCHONDRIAL_GENE_EXPRESSION
15	NADPH redox process	3		1	2.823908741	-2.823908741	2.823908741	-1	-0.7736	0	0	11946|11947|11949|66043|67126|11951|67942|228033|11958|57423|27425|11950|71679|11957|28080|214917|68073|66114|66592|54405|67273|69875|66414|67184|17991|66091|68202|67130|66416|68375|66108|70316|68342|104130|68198|66495|66046|230075|66916|67264|66218|66377|68197|227197|226646|68349|17993|595136|407785|75406|225887|17995|72900|78330|66945|67680|66052|66925	https://www.gsea-msigdb.org/gsea/msigdb/mouse/geneset/GOBP_PROTON_MOTIVE_FORCE_DRIVEN_ATP_SYNTHESIS	58	ENR	GOBP_PROTON_MOTIVE_FORCE_DRIVEN_ATP_SYNTHESIS	-3.1721	0	GOBP_PROTON_MOTIVE_FORCE_DRIVEN_ATP_SYNTHESIS		TRUE	GOBP_PROTON_MOTIVE_FORCE_DRIVEN_ATP_SYNTHESIS
16	Histone methylation	3		1	2.823908741	-2.823908741	2.823908741	-1	-0.6399	0	0	11946|11947|11949|66043|67126|11951|67942|228033|11958|57423|27425|11950|71679|11957|28080|214917|68073|66114|66592|17869|69802|54405|67273|69875|66414|67184|269523|17991|66091|68202|67130|66416|68375|66108|70316|68342|104130|78830|68198|50799|66495|66046|230075|66916|67264|66218|66377|68197|227197|226646|68349|17993|595136|271639|407785|56248|75406|11674|68055|225887|12048|17995|13806|72900|4331…	https://www.gsea-msigdb.org/gsea/msigdb/mouse/geneset/GOBP_ATP_BIOSYNTHETIC_PROCESS	87	ENR	GOBP_ATP_BIOSYNTHETIC_PROCESS	-2.8631	0	GOBP_ATP_BIOSYNTHETIC_PROCESS		TRUE	GOBP_ATP_BIOSYNTHETIC_PROCESS
17	RNA polymerase iii	2		1	2.823908741	-2.823908741	2.823908741	-1	-0.7035	1.00E-04	0.008	18950|11486|75894|11821|320685|381101|15452|329504|66902|23959|66681|70153|21877|68260|100929|11534|209584|11636|68736|21915	https://www.gsea-msigdb.org/gsea/msigdb/mouse/geneset/GOBP_GLYCOSYL_COMPOUND_BIOSYNTHETIC_PROCESS	20	ENR	GOBP_GLYCOSYL_COMPOUND_BIOSYNTHETIC_PROCESS	-2.2781	0	GOBP_GLYCOSYL_COMPOUND_BIOSYNTHETIC_PROCESS		TRUE	GOBP_GLYCOSYL_COMPOUND_BIOSYNTHETIC_PROCESS
18	Platelet derived factor	2		1	2.823908741	-2.823908741	2.823908741	-1	-0.7261	0.0015	0.105	18950|11486|75894|11821|320685|381101|15452|66902|23959|66681|70153|21877|11534|11636|21915	https://www.gsea-msigdb.org/gsea/msigdb/mouse/geneset/GOBP_NUCLEOBASE_CONTAINING_SMALL_MOLECULE_BIOSYNTHETIC_PROCESS	15	ENR	GOBP_NUCLEOBASE_CONTAINING_SMALL_MOLECULE_BIOSYNTHETIC_PROCESS	-2.1414	0	GOBP_NUCLEOBASE_CONTAINING_SMALL_MOLECULE_BIOSYNTHETIC_PROCESS		TRUE	GOBP_NUCLEOBASE_CONTAINING_SMALL_MOLECULE_BIOSYNTHETIC_PROCESS
19	Nuclear positioning	2		1	2.823908741	-2.823908741	2.823908741	-1	-0.6526	0	0	433470|114896|69597|69923|68316|68117|11946|11947|11949|66043|67126|11951|67942|228033|11958|57423|27425|70257|66477|11950|71679|11957|28080|103172|66075|66098|12857|84682|12858|12859|12861|12862|110323|12864|12865|12866|20463|66142|12867|12868|12869|66445|66928|66349|230935|66148|67713|235169|17713|17714|66541|93757|76614|215999|66815|433771|224904|216001|68514|78506|54405|67273|69875|66414|6718…	https://www.gsea-msigdb.org/gsea/msigdb/mouse/geneset/GOCC_MITOCHONDRIAL_PROTEIN_CONTAINING_COMPLEX	261	ENR	GOCC_MITOCHONDRIAL_PROTEIN_CONTAINING_COMPLEX	-3.3539	0	GOCC_MITOCHONDRIAL_PROTEIN_CONTAINING_COMPLEX		TRUE	GOCC_MITOCHONDRIAL_PROTEIN_CONTAINING_COMPLEX
20	Neuronal migration	2		1	2.823908741	-2.823908741	2.823908741	-1	-0.7779	0	0	229211|26926|66821|108755|69702|75597|66706|68493|69487|76947|73694|208501|76826|69089|66928|66349|66826|235169|66271|68472|66690|54405|67273|69875|66414|67184|17991|66091|68202|67130|68375|66108|70316|68342|104130|66346|68198|66495|100041273|66046|230075|66916|67264|66218|66377|68197|227197|226646|68349|17993|595136|407785|75406|225887|67105	https://www.gsea-msigdb.org/gsea/msigdb/mouse/geneset/GOBP_NADH_DEHYDROGENASE_COMPLEX_ASSEMBLY	55	ENR	GOBP_NADH_DEHYDROGENASE_COMPLEX_ASSEMBLY	-3.12	0	GOBP_NADH_DEHYDROGENASE_COMPLEX_ASSEMBLY		TRUE	GOBP_NADH_DEHYDROGENASE_COMPLEX_ASSEMBLY
21	Myocardium morphogenesis	2		1	2.823908741	-2.823908741	2.823908741	-1	-0.3526	0.0142	0.771	11946|11947|11949|66043|67126|11958|57423|11950|71679|11957|14380|28080|14381|103172|12857|84682|12858|12859|12861|12862|12865|12866|20463|66142|12867|12868|12869|66445|66148|93757|19139|110639|54405|67273|69875|66414|67184|17991|66091|17992|68202|67130|66416|68375|66108|70316|68342|104130|68198|66495|66046|230075|66916|67264|66218|66377|68197|227197|226646|68349|17993|595136|407785|75406|225887|…	https://www.gsea-msigdb.org/gsea/msigdb/mouse/geneset/GOBP_GENERATION_OF_PRECURSOR_METABOLITES_AND_ENERGY	449	ENR	GOBP_GENERATION_OF_PRECURSOR_METABOLITES_AND_ENERGY	-1.9378	0	GOBP_GENERATION_OF_PRECURSOR_METABOLITES_AND_ENERGY		TRUE	GOBP_GENERATION_OF_PRECURSOR_METABOLITES_AND_ENERGY
22	Glycerol ether process	2		1	2.823908741	-2.823908741	2.823908741	-1	-0.4514	0.0045	0.319	641376|69597|66169|22333|26926|72170|14297|22227|22228|22229|70456|67681|11651|70556|66148|67713|12833|17713|17714|15251|215999|66815|216001|68514|73132|78506|66972|20512|74610|17341|66658|11306|66092|56384|380836|94281|94282|13358|18408|83885|217593|229731|67582|78830|214663|50799|319653|71803|103775|68267|230125|67547|71699|110893|170756|271639|66449|67067|55951|52838|69029|71701|76137|74143|19…	https://www.gsea-msigdb.org/gsea/msigdb/mouse/geneset/GOBP_MITOCHONDRIAL_TRANSMEMBRANE_TRANSPORT	91	ENR	GOBP_MITOCHONDRIAL_TRANSMEMBRANE_TRANSPORT	-2.0561	0	GOBP_MITOCHONDRIAL_TRANSMEMBRANE_TRANSPORT		TRUE	GOBP_MITOCHONDRIAL_TRANSMEMBRANE_TRANSPORT
23	Gene silencing	2		1	2.823908741	-2.823908741	2.823908741	-1	-0.5837	0	0	11946|11947|11949|66043|67126|11958|57423|11950|71679|11957|28080|103172|69702|12857|84682|12858|12859|12861|12862|69089|12865|12866|20463|66142|104112|12867|66072|11428|12868|11564|12869|11651|66445|70556|56327|14533|12176|12359|66148|66826|12398|12833|71832|209692|15251|15925|64602|76668|67267|67472|76824|71804|17986|68077|239017|54405|74450|67273|63873|69875|22226|13063|66414|67184|17991|66091…	https://www.gsea-msigdb.org/gsea/msigdb/mouse/geneset/GOBP_AEROBIC_RESPIRATION	173	ENR	GOBP_AEROBIC_RESPIRATION	-2.882	0	GOBP_AEROBIC_RESPIRATION		TRUE	GOBP_AEROBIC_RESPIRATION
24	Exocytosis	2		1	2.823908741	-2.823908741	2.823908741	-1	-0.7048	0.0015	0.098	641376|66169|66449|67067|66148|52838|67713|17713|21854|17714|21855|67105|53600|21856|66525|67952|28185|53333	https://www.gsea-msigdb.org/gsea/msigdb/mouse/geneset/GOBP_PROTEIN_IMPORT_INTO_MITOCHONDRIAL_MATRIX	18	ENR	GOBP_PROTEIN_IMPORT_INTO_MITOCHONDRIAL_MATRIX	-2.1489	0	GOBP_PROTEIN_IMPORT_INTO_MITOCHONDRIAL_MATRIX		TRUE	GOBP_PROTEIN_IMPORT_INTO_MITOCHONDRIAL_MATRIX
25	Cristae formation	2		1	2.823908741	-2.823908741	2.823908741	-1	-0.6713	0	0	11946|11947|11949|66043|67126|11958|57423|11950|71679|11957|28080|103172|69702|12857|84682|12858|12859|12861|12862|12865|12866|20463|66142|12867|66072|12868|12869|66445|70556|66148|66826|67267|54405|67273|69875|13063|66414|67184|17991|66091|68202|67130|66416|68375|66108|70316|68342|104130|68198|66495|66046|230075|73467|66916|67892|67264|13067|66218|66377|68197|227197|226646|68349|17993|595136|133…	https://www.gsea-msigdb.org/gsea/msigdb/mouse/geneset/GOBP_OXIDATIVE_PHOSPHORYLATION	125	ENR	GOBP_OXIDATIVE_PHOSPHORYLATION	-3.1597	0	GOBP_OXIDATIVE_PHOSPHORYLATION		TRUE	GOBP_OXIDATIVE_PHOSPHORYLATION
26	Branched chain amino acids	2		1	2.823908741	-2.823908741	2.823908741	-1	-0.6095	0	0	69597|11946|11947|11949|66043|67126|11951|228033|11958|57423|11950|71679|11957|28080|12857|12858|12859|12861|110323|12864|12866|20463|66142|12867|12868|66445|17713|76614|54405|17991|66091|17992|68202|67130|66416|68375|66108|70316|68198|66495|66046|230075|66916|67264|66377|68197|227197|226646|68349|17993|407785|75406|225887|17995|72900|12034|66945|67680|66052|66925|30059|21854|66525|30056|66152|66…	https://www.gsea-msigdb.org/gsea/msigdb/mouse/geneset/HALLMARK_OXIDATIVE_PHOSPHORYLATION	193	ENR	HALLMARK_OXIDATIVE_PHOSPHORYLATION	-3.0518	0	HALLMARK_OXIDATIVE_PHOSPHORYLATION		TRUE	HALLMARK_OXIDATIVE_PHOSPHORYLATION
				1	2.823908741	-2.823908741	2.823908741	-1	-0.6965	5.00E-04	0.03	68758|12040|14194|67834|66945|170718|67680|15929|66052|66925|14534|20916|56451|20917|12039|66128|18293|239017|13382|78920	https://www.gsea-msigdb.org/gsea/msigdb/mouse/geneset/GOCC_TRICARBOXYLIC_ACID_CYCLE_HETEROMERIC_ENZYME_COMPLEX	20	ENR	GOCC_TRICARBOXYLIC_ACID_CYCLE_HETEROMERIC_ENZYME_COMPLEX	-2.2188	0	GOCC_TRICARBOXYLIC_ACID_CYCLE_HETEROMERIC_ENZYME_COMPLEX		TRUE	GOCC_TRICARBOXYLIC_ACID_CYCLE_HETEROMERIC_ENZYME_COMPLEX
				1	2.823908741	-2.823908741	2.823908741	-1	-0.374	0.0385	0.995	19941|26451|19943|19944|27367|19946|114641|19951|621697|619547|66489|57808|54217|19982|66483|19981|100502825|67671|67248|68172|66211|67891|67945|100503670|19988|19989|27176|66229|26961|20005|11837|27050|56040|67186|67097|27207|20042|68052|20044|20054|267019|20055|20068|20084|20085|16898|67427|66481|66475|20088|75617|27370|57294|67941|100043813|54127|20090|20091|20102|20103|20104|20115|76846|16785…	https://www.gsea-msigdb.org/gsea/msigdb/mouse/geneset/GOMF_STRUCTURAL_CONSTITUENT_OF_RIBOSOME	154	ENR	GOMF_STRUCTURAL_CONSTITUENT_OF_RIBOSOME	-1.8163	0	GOMF_STRUCTURAL_CONSTITUENT_OF_RIBOSOME		TRUE	GOMF_STRUCTURAL_CONSTITUENT_OF_RIBOSOME
				1	2.823908741	-2.823908741	2.823908741	-1	-0.7929	0	0.002	68055|11946|11947|11949|66043|67126|11951|67942|228033|11958|57423|27425|70257|66477|11950|71679|11957|28080	https://www.gsea-msigdb.org/gsea/msigdb/mouse/geneset/GOCC_PROTON_TRANSPORTING_ATP_SYNTHASE_COMPLEX	18	ENR	GOCC_PROTON_TRANSPORTING_ATP_SYNTHASE_COMPLEX	-2.4518	0	GOCC_PROTON_TRANSPORTING_ATP_SYNTHASE_COMPLEX		TRUE	GOCC_PROTON_TRANSPORTING_ATP_SYNTHASE_COMPLEX
				1	2.823908741	-2.823908741	2.823908741	-1	-0.4358	0.0439	0.998	67375|237868|18746|74551|230163|12409|11872|67993|67725|78373|13807|13808|17425|68837|14433|26914|76668|18104|18642|56857|269523|18641|56421|56012|18655|17449|17448|14555|333433|14571|21991|78920|11674|13806|433182|14751|68646|67834|68352|170718|15929|16828|107766|16832|15930|209176|17436|98256|70789|192185|78914|59027|223646|18293|66454|18563|15275|226518|74080	https://www.gsea-msigdb.org/gsea/msigdb/mouse/geneset/GOBP_NAD_METABOLIC_PROCESS	59	ENR	GOBP_NAD_METABOLIC_PROCESS	-1.7952	0	GOBP_NAD_METABOLIC_PROCESS		TRUE	GOBP_NAD_METABOLIC_PROCESS
				1	2.823908741	-2.823908741	2.823908741	-1	-0.6224	0	0	102060|234384|94061|107732|66419|56282|68537|68463|27395|94063|27397|67681|56284|27398|66448|353242|216767|19935|67707|94064|68611|94062|107734|75398|66845|94065|66223|94066|56280|60441|27393|66163|18100|107733|67270|94067|69163|67036|67308|74600|52443|18120|28028|66493|68836|68499|66047|67212|67840|68572|78523|68565|59054|69821|106338|72181	https://www.gsea-msigdb.org/gsea/msigdb/mouse/geneset/GOCC_MITOCHONDRIAL_LARGE_RIBOSOMAL_SUBUNIT	56	ENR	GOCC_MITOCHONDRIAL_LARGE_RIBOSOMAL_SUBUNIT	-2.5441	0	GOCC_MITOCHONDRIAL_LARGE_RIBOSOMAL_SUBUNIT		TRUE	GOCC_MITOCHONDRIAL_LARGE_RIBOSOMAL_SUBUNIT
				1	2.823908741	-2.823908741	2.823908741	-1	-0.4669	0.0411	0.996	18950|11486|22245|80914|11821|11565|66355|15452|20425|11566|105446|229665|109674|11717|108147|21877|72269|56749|14450|229363|22171|11564|66401|67054|13178|110074|72090|27369|237823|231327|11534|19139|69719|110639|23917|54391|23918|18102|18103|22247|79059|22271|331487	https://www.gsea-msigdb.org/gsea/msigdb/mouse/geneset/GOBP_NUCLEOSIDE_MONOPHOSPHATE_BIOSYNTHETIC_PROCESS	43	ENR	GOBP_NUCLEOSIDE_MONOPHOSPHATE_BIOSYNTHETIC_PROCESS	-1.8059	0	GOBP_NUCLEOSIDE_MONOPHOSPHATE_BIOSYNTHETIC_PROCESS		TRUE	GOBP_NUCLEOSIDE_MONOPHOSPHATE_BIOSYNTHETIC_PROCESS
				1	2.823908741	-2.823908741	2.823908741	-1	-0.7299	0	0	66077|66121|65111|64657|67994|24030|64659|66407|66242|66258|68565|66973|68735|118451|66292|64655|64656|64660|64658|99045|218506|66230|57312|14548|79044|232536|77721|121022|50529|69527|69956|67270	https://www.gsea-msigdb.org/gsea/msigdb/mouse/geneset/GOCC_MITOCHONDRIAL_SMALL_RIBOSOMAL_SUBUNIT	32	ENR	GOCC_MITOCHONDRIAL_SMALL_RIBOSOMAL_SUBUNIT	-2.6275	0	GOCC_MITOCHONDRIAL_SMALL_RIBOSOMAL_SUBUNIT		TRUE	GOCC_MITOCHONDRIAL_SMALL_RIBOSOMAL_SUBUNIT
				1	2.823908741	-2.823908741	2.823908741	-1	-0.5793	0.0029	0.203	212508|52856|52575|12261|66971|52469|75619|76781|64384|75593|228019|69577|67851|83485|105787|103172|93686|234384|94254|218506|66084|59016|101122|71989|227682|66399|72416|106338|72181|70207|67267|108037	https://www.gsea-msigdb.org/gsea/msigdb/mouse/geneset/GOBP_REGULATION_OF_MITOCHONDRIAL_GENE_EXPRESSION	32	ENR	GOBP_REGULATION_OF_MITOCHONDRIAL_GENE_EXPRESSION	-2.0898	0	GOBP_REGULATION_OF_MITOCHONDRIAL_GENE_EXPRESSION		TRUE	GOBP_REGULATION_OF_MITOCHONDRIAL_GENE_EXPRESSION
				1	2.823908741	-2.823908741	2.823908741	-1	-0.5726	0.0024	0.167	66694|17991|66576|13057|13058|68165|66885|26926|110842|110826|66841|66916|13067|227197|226646|68349|84682|17993|12858|75406|225887|14148|17995|72900|12865|66445|66945|71361|67680|66052|20930|71724|71872|18105|117167|18984|67273	https://www.gsea-msigdb.org/gsea/msigdb/mouse/geneset/GOMF_ELECTRON_TRANSFER_ACTIVITY	37	ENR	GOMF_ELECTRON_TRANSFER_ACTIVITY	-2.1072	0	GOMF_ELECTRON_TRANSFER_ACTIVITY		TRUE	GOMF_ELECTRON_TRANSFER_ACTIVITY
				1	2.823908741	-2.823908741	2.823908741	-1	-0.3985	0.0052	0.364	216739|432530|210044|104111|104110|224129|11512|11513|11946|11514|11947|11515|11949|11565|66043|11566|67126|11637|11951|229665|67942|353172|109674|228033|11717|11958|108147|57423|27425|72269|66588|68087|11950|56749|71679|64451|11957|28080|14381|14450|270076|229363|60596|54195|14917|14918|14919|245650|73707|14923|70456|108156|230899|18158|104112|18159|18160|11564|230103|67054|75735|211347|269614|2…	https://www.gsea-msigdb.org/gsea/msigdb/mouse/geneset/GOBP_NUCLEOSIDE_PHOSPHATE_BIOSYNTHETIC_PROCESS	249	ENR	GOBP_NUCLEOSIDE_PHOSPHATE_BIOSYNTHETIC_PROCESS	-2.0404	0	GOBP_NUCLEOSIDE_PHOSPHATE_BIOSYNTHETIC_PROCESS		TRUE	GOBP_NUCLEOSIDE_PHOSPHATE_BIOSYNTHETIC_PROCESS
				1	2.823908741	-2.823908741	2.823908741	-1	-0.6164	0	0	66445|66928|66349|12359|235169|239017|54405|67273|69875|68758|66414|12040|67184|234309|17991|66427|66091|13057|17992|13058|99439|68202|214593|67130|68133|66416|104174|68375|66355|66108|105446|70316|14555|68342|333433|104130|14571|66346|14979|68198|14534|66495|66112|100041273|17969|66046|17970|230075|17972|66916|67264|237038|66218|224480|66377|50490|68197|71893|227197|18451|226646|18452|68349|1845…	https://www.gsea-msigdb.org/gsea/msigdb/mouse/geneset/GOCC_OXIDOREDUCTASE_COMPLEX	105	ENR	GOCC_OXIDOREDUCTASE_COMPLEX	-2.8643	0	GOCC_OXIDOREDUCTASE_COMPLEX		TRUE	GOCC_OXIDOREDUCTASE_COMPLEX
				1	2.823908741	-2.823908741	2.823908741	-1	-0.7508	0	0	229211|26926|66821|72170|66433|52469|68185|76178|68020|66379|66272|12856|231430|68033|66359|69577|108755|75530|69702|75597|66706|68493|69487|76947|73694|208501|76826|67013|69089|100503890|52892|100126824|68332|66072|71238|68002|70556|66928|66278|66349|20930|70207|66826|21780|235169|66271|68472|66690|66836|93757|72795|56046|67267|214489|66487|544717|54405|67273|69875|66414|67184|17991|66091|68202|…	https://www.gsea-msigdb.org/gsea/msigdb/mouse/geneset/GOBP_MITOCHONDRIAL_RESPIRATORY_CHAIN_COMPLEX_ASSEMBLY	92	ENR	GOBP_MITOCHONDRIAL_RESPIRATORY_CHAIN_COMPLEX_ASSEMBLY	-3.3356	0	GOBP_MITOCHONDRIAL_RESPIRATORY_CHAIN_COMPLEX_ASSEMBLY		TRUE	GOBP_MITOCHONDRIAL_RESPIRATORY_CHAIN_COMPLEX_ASSEMBLY
				1	2.823908741	-2.823908741	2.823908741	-1	-0.6417	2.00E-04	0.012	27402|228026|18604|236900|27273|381511|382051|17449|17448|20916|56451|20917|11429|12974|235339|13382|78920|14194|269951|67834|66945|170718|67680|15929|66052|66925|18293|18563|18597|68263	https://www.gsea-msigdb.org/gsea/msigdb/mouse/geneset/WP_TCA_CYCLE	30	ENR	WP_TCA_CYCLE	-2.2673	0	WP_TCA_CYCLE		TRUE	WP_TCA_CYCLE
				1	2.823908741	-2.823908741	2.823908741	-1	-0.6548	0	0.002	17992|56295|67044|52469|67388|76178|66379|66272|12856|231430|68033|66343|66359|12857|84682|12858|12859|12861|12862|110323|12864|12865|12866|52892|20463|100126824|66142|12867|12868|66278|20930|67105|67899|210582|67876|69802|226139|333182	https://www.gsea-msigdb.org/gsea/msigdb/mouse/geneset/REACTOME_COMPLEX_IV_ASSEMBLY	38	ENR	REACTOME_COMPLEX_IV_ASSEMBLY	-2.4615	0	REACTOME_COMPLEX_IV_ASSEMBLY		TRUE	REACTOME_COMPLEX_IV_ASSEMBLY
				1	2.823908741	-2.823908741	2.823908741	-1	-0.4785	0.0445	0.999	269523|18641|56421|56012|18655|17449|18746|17448|14555|333433|14571|74551|230163|12409|67993|67725|78373|21991|78920|11674|13807|13806|13808|433182|14751|17425|68837|67834|170718|15929|14433|17436|76668|18104|18642|18293|18563|15275|56857	https://www.gsea-msigdb.org/gsea/msigdb/mouse/geneset/GOBP_NADH_METABOLIC_PROCESS	39	ENR	GOBP_NADH_METABOLIC_PROCESS	-1.7928	0	GOBP_NADH_METABOLIC_PROCESS		TRUE	GOBP_NADH_METABOLIC_PROCESS
				1	2.823908741	-2.823908741	2.823908741	-1	-0.5494	0	0.002	67003|66694|66576|22272|626359|110842|110826|66841|66383|69702|12857|84682|59016|12858|12859|12861|12862|12865|215951|12866|20463|67636|100126824|66142|14466|12867|66072|12064|12868|12122|12869|268697|66445|12534|18432|14004|12850|67914|66148|66826|27369|56428|93757|18810|57320|19017|68943|80913|20512|20617|67273|56857|13063|66414|20656|245944|71412|209224|68165|68202|66416|68375|14555|78830|5079…	https://www.gsea-msigdb.org/gsea/msigdb/mouse/geneset/GOBP_ELECTRON_TRANSPORT_CHAIN	96	ENR	GOBP_ELECTRON_TRANSPORT_CHAIN	-2.4937	0	GOBP_ELECTRON_TRANSPORT_CHAIN		TRUE	GOBP_ELECTRON_TRANSPORT_CHAIN
				1	2.823908741	-2.823908741	2.823908741	-1	-0.5284	0.0026	0.181	641376|69597|66169|22333|14297|67681|66449|67067|11651|70556|66148|52838|69029|67713|71701|76137|74143|17713|19165|21854|17714|14057|21855|15251|94279|67105|94280|246696|53600|215999|69906|66815|192287|21856|67712|66525|208638|216001|68066|68514|230810|78506|66972|22117|67952|28185|68115|53333	https://www.gsea-msigdb.org/gsea/msigdb/mouse/geneset/GOBP_IMPORT_INTO_THE_MITOCHONDRION	48	ENR	GOBP_IMPORT_INTO_THE_MITOCHONDRION	-2.1006	0	GOBP_IMPORT_INTO_THE_MITOCHONDRION		TRUE	GOBP_IMPORT_INTO_THE_MITOCHONDRION
				1	2.823908741	-2.823908741	2.823908741	-1	-0.7929	0	0.002	68055|11946|11947|11949|66043|67126|11951|67942|228033|11958|57423|27425|70257|66477|11950|71679|11957|28080	https://www.gsea-msigdb.org/gsea/msigdb/mouse/geneset/REACTOME_FORMATION_OF_ATP_BY_CHEMIOSMOTIC_COUPLING	18	ENR	REACTOME_FORMATION_OF_ATP_BY_CHEMIOSMOTIC_COUPLING	-2.436	0	REACTOME_FORMATION_OF_ATP_BY_CHEMIOSMOTIC_COUPLING		TRUE	REACTOME_FORMATION_OF_ATP_BY_CHEMIOSMOTIC_COUPLING
				1	2.823908741	-2.823908741	2.823908741	-1	-0.6645	0	0	57837|28030|320806|67871|66077|108853|66121|65111|102060|94061|107732|66419|56282|68537|68463|27395|94063|27397|69089|67681|56284|27398|66448|353242|216767|19935|67707|94064|68611|94062|107734|75398|66845|94065|66223|94066|56280|60441|27393|66163|18100|107733|67270|94067|69163|67036|67308|74600|52443|18120|28028|66493|68836|68499|66047|67212|67840|68572|78523|64657|67994|24030|64659|66407|66242|6…	https://www.gsea-msigdb.org/gsea/msigdb/mouse/geneset/REACTOME_MITOCHONDRIAL_TRANSLATION	89	ENR	REACTOME_MITOCHONDRIAL_TRANSLATION	-2.9579	0	REACTOME_MITOCHONDRIAL_TRANSLATION		TRUE	REACTOME_MITOCHONDRIAL_TRANSLATION
				1	2.823908741	-2.823908741	2.823908741	-1	-0.6813	0	0	67003|66694|66576|22272|66383|69702|12857|84682|12858|12859|12861|12862|12865|215951|12866|20463|66142|12867|66072|12064|12868|12122|12869|268697|66445|12534|14004|12850|67914|66148|66826|27369|56428|57320|68943|20617|67273|13063|66414|66416|68375|230075|67892|67264|13067|66218|68197|227197|226646|68349|13382|407785|75406|225887|17995|72900|78330|66945|67680|66052|66925|107197|66152|66594|67530|2…	https://www.gsea-msigdb.org/gsea/msigdb/mouse/geneset/GOBP_ATP_SYNTHESIS_COUPLED_ELECTRON_TRANSPORT	66	ENR	GOBP_ATP_SYNTHESIS_COUPLED_ELECTRON_TRANSPORT	-2.8693	0	GOBP_ATP_SYNTHESIS_COUPLED_ELECTRON_TRANSPORT		TRUE	GOBP_ATP_SYNTHESIS_COUPLED_ELECTRON_TRANSPORT
				1	2.823908741	-2.823908741	2.823908741	-1	-0.5146	0.001	0.061	380918|641376|20787|68512|67145|70478|66169|22631|69923|26926|72170|75387|105787|12122|66148|67713|17713|17714|66541|56428|93757|68943|67184|11983|271639|66449|75311|69821|11632|29810|170731|67067|67384|27061|12177|12578|52838|73078|75219|69754|30059|50754|21854|66437|66865|21855|14545|67105|606496|56322|15519|53600|15482|68653|69773|15525|15510|21856|75734|66525|67749|30056|56462|69934|78688|300…	https://www.gsea-msigdb.org/gsea/msigdb/mouse/geneset/GOBP_PROTEIN_TARGETING_TO_MITOCHONDRION	76	ENR	GOBP_PROTEIN_TARGETING_TO_MITOCHONDRION	-2.1763	0	GOBP_PROTEIN_TARGETING_TO_MITOCHONDRION		TRUE	GOBP_PROTEIN_TARGETING_TO_MITOCHONDRION
				1	2.823908741	-2.823908741	2.823908741	-1	-0.7117	1.00E-04	0.006	225887|225912|17995|66694|72023|17991|72900|66576|12865|56368|73649|66445|20930|66916|227197|226646|68349|84682|17993|12858|67273|75406	https://www.gsea-msigdb.org/gsea/msigdb/mouse/geneset/GOMF_OXIDOREDUCTION_DRIVEN_ACTIVE_TRANSMEMBRANE_TRANSPORTER_ACTIVITY	22	ENR	GOMF_OXIDOREDUCTION_DRIVEN_ACTIVE_TRANSMEMBRANE_TRANSPORTER_ACTIVITY	-2.2861	0	GOMF_OXIDOREDUCTION_DRIVEN_ACTIVE_TRANSMEMBRANE_TRANSPORTER_ACTIVITY		TRUE	GOMF_OXIDOREDUCTION_DRIVEN_ACTIVE_TRANSMEMBRANE_TRANSPORTER_ACTIVITY
				1	2.823908741	-2.823908741	2.823908741	-1	-0.4253	0.0386	0.994	18950|22245|80914|11565|20425|11566|11637|229665|109674|11717|108147|22436|72269|66588|56749|14450|229363|14923|11639|22171|11564|67054|27369|237823|231327|19139|110639|54391|22247|22271|331487|11486|11821|381101|66355|15452|105446|23959|21877|56248|66401|13178|110074|72090|99586|64705|14544|11534|50773|11636|230718|69719|70881|76952|107569|103850|21915|72962|23917|22262|23918|103149|18102|76654|…	https://www.gsea-msigdb.org/gsea/msigdb/mouse/geneset/GOBP_NUCLEOSIDE_MONOPHOSPHATE_METABOLIC_PROCESS	68	ENR	GOBP_NUCLEOSIDE_MONOPHOSPHATE_METABOLIC_PROCESS	-1.8171	0	GOBP_NUCLEOSIDE_MONOPHOSPHATE_METABOLIC_PROCESS		TRUE	GOBP_NUCLEOSIDE_MONOPHOSPHATE_METABOLIC_PROCESS
				1	2.552841969	-2.552841969	2.552841969	-0.9972	-0.5458	0.0114	0.676	17449|17448|20916|56451|20917|11429|12974|17993|235339|78920|14194|15926|104112|66072|11428|269951|67834|66945|170718|67680|15929|66052|66925|12833|71832|209692|64602|76668|66128|17986|18293|239017|18597|68263	https://www.gsea-msigdb.org/gsea/msigdb/mouse/geneset/GOBP_TRICARBOXYLIC_ACID_CYCLE	34	ENR	GOBP_TRICARBOXYLIC_ACID_CYCLE	-1.9641	0.0028	GOBP_TRICARBOXYLIC_ACID_CYCLE		TRUE	GOBP_TRICARBOXYLIC_ACID_CYCLE
				1	2.823908741	-2.823908741	2.823908741	-1	-0.7729	0	0	229211|108755|69702|75597|66706|68493|69487|76947|73694|208501|76826|66928|66349|68472|66690|54405|67273|69875|66414|26940|67184|17991|66091|68202|100900|67130|15526|66416|68375|66108|70316|66459|68342|104130|68198|66495|66046|76916|230075|66916|67264|66218|66377|68197|227197|226646|68349|17993|595136|407785|75406|225887|17995|72900|78330	https://www.gsea-msigdb.org/gsea/msigdb/mouse/geneset/REACTOME_COMPLEX_I_BIOGENESIS	55	ENR	REACTOME_COMPLEX_I_BIOGENESIS	-3.1748	0	REACTOME_COMPLEX_I_BIOGENESIS		TRUE	REACTOME_COMPLEX_I_BIOGENESIS
				1	2.823908741	-2.823908741	2.823908741	-1	-0.6298	0	0	11946|11947|11949|66043|67126|11951|67942|228033|11958|57423|27425|70257|66477|11950|71679|11957|28080|12857|84682|12858|12859|12861|12862|110323|12864|12865|12866|20463|66142|12867|12868|66445|66928|66349|54405|67273|69875|66414|67184|17991|66091|17992|68202|67130|66416|68375|66108|70316|68342|104130|68198|66495|66046|230075|66916|67264|66218|66377|68197|227197|226646|68349|17993|595136|407785|7…	https://www.gsea-msigdb.org/gsea/msigdb/mouse/geneset/REACTOME_AEROBIC_RESPIRATION_AND_RESPIRATORY_ELECTRON_TRANSPORT	219	ENR	REACTOME_AEROBIC_RESPIRATION_AND_RESPIRATORY_ELECTRON_TRANSPORT	-3.2233	0	REACTOME_AEROBIC_RESPIRATION_AND_RESPIRATORY_ELECTRON_TRANSPORT		TRUE	REACTOME_AEROBIC_RESPIRATION_AND_RESPIRATORY_ELECTRON_TRANSPORT
				1	2.823908741	-2.823908741	2.823908741	-1	-0.7098	0	0	67003|66694|66576|22272|11946|11947|11949|66043|67126|67942|228033|57423|27425|12856|20523|74011|11950|71679|11957|28080|22227|12857|22228|22229|12858|12859|12861|12862|12864|12865|12866|52892|20463|66142|12868|20930|54405|226139|67273|66414|11983|17991|68202|67130|66416|68375|66108|70316|68342|68198|66495|100041273|66046|230075|66916|66218|66377|68197|227197|226646|17993|595136|407785|75406|6805…	https://www.gsea-msigdb.org/gsea/msigdb/mouse/geneset/WP_ELECTRON_TRANSPORT_CHAIN	79	ENR	WP_ELECTRON_TRANSPORT_CHAIN	-3.088	0	WP_ELECTRON_TRANSPORT_CHAIN		TRUE	WP_ELECTRON_TRANSPORT_CHAIN
				1	2.823908741	-2.823908741	2.823908741	-1	-0.5603	0.04	0.996	68055|11951|67942|114143|228033|11984|11958|11974|57423|27425|11950|71679|11975|11957|21871|28080|140494|11972|242341|76252	https://www.gsea-msigdb.org/gsea/msigdb/mouse/geneset/GOCC_PROTON_TRANSPORTING_TWO_SECTOR_ATPASE_COMPLEX_PROTON_TRANSPORTING_DOMAIN	20	ENR	GOCC_PROTON_TRANSPORTING_TWO_SECTOR_ATPASE_COMPLEX_PROTON_TRANSPORTING_DOMAIN	-1.8097	0	GOCC_PROTON_TRANSPORTING_TWO_SECTOR_ATPASE_COMPLEX_PROTON_TRANSPORTING_DOMAIN		TRUE	GOCC_PROTON_TRANSPORTING_TWO_SECTOR_ATPASE_COMPLEX_PROTON_TRANSPORTING_DOMAIN
				1	2.823908741	-2.823908741	2.823908741	-1	-0.3732	0.0146	0.789	16434|214254|75686|76055|19335|19384|104215|11946|56045|11947|57319|11949|66043|67126|11637|11951|67942|109674|228033|11717|11958|57423|27425|11950|71679|11957|28080|14923|56327|12398|12833|209692|15251|54405|67273|69875|66414|67184|17991|66091|68202|67130|66416|68375|66108|70316|14555|68342|104130|68198|66495|66046|230075|66916|67264|66218|66377|68197|227197|226646|68349|17993|595136|271639|4077…	https://www.gsea-msigdb.org/gsea/msigdb/mouse/geneset/GOBP_NUCLEOSIDE_TRIPHOSPHATE_METABOLIC_PROCESS	264	ENR	GOBP_NUCLEOSIDE_TRIPHOSPHATE_METABOLIC_PROCESS	-1.9317	0	GOBP_NUCLEOSIDE_TRIPHOSPHATE_METABOLIC_PROCESS		TRUE	GOBP_NUCLEOSIDE_TRIPHOSPHATE_METABOLIC_PROCESS
				1	2.823908741	-2.823908741	2.823908741	-1	-0.3772	0.0145	0.785	11946|11947|11949|66043|67126|11951|67942|109674|228033|11717|11958|57423|27425|11950|71679|11957|28080|56327|12398|12833|209692|15251|54405|67273|69875|66414|67184|17991|66091|68202|67130|66416|68375|66108|70316|14555|68342|104130|68198|66495|66046|230075|66916|67264|66218|66377|68197|227197|226646|68349|17993|595136|271639|407785|56248|75406|11674|225887|12048|17995|13806|72900|433182|78330|124…	https://www.gsea-msigdb.org/gsea/msigdb/mouse/geneset/GOBP_ATP_METABOLIC_PROCESS	217	ENR	GOBP_ATP_METABOLIC_PROCESS	-1.9341	0	GOBP_ATP_METABOLIC_PROCESS		TRUE	GOBP_ATP_METABOLIC_PROCESS
				1	2.823908741	-2.823908741	2.823908741	-1	-0.6598	0	0	212508|52856|66077|66121|65111|102060|234384|94061|107732|66419|56282|68537|68463|27395|94063|27397|67681|56284|27398|66448|353242|216767|19935|67707|94064|68611|94062|107734|75398|66845|94065|66223|94066|56280|60441|27393|66163|18100|107733|67270|94067|69163|67036|67308|74600|52443|18120|28028|66493|68836|68499|66047|67212|67840|66416|68572|78523|64657|67994|24030|64659|66407|66242|66258|68565|6…	https://www.gsea-msigdb.org/gsea/msigdb/mouse/geneset/GOCC_ORGANELLAR_RIBOSOME	89	ENR	GOCC_ORGANELLAR_RIBOSOME	-2.9772	0	GOCC_ORGANELLAR_RIBOSOME		TRUE	GOCC_ORGANELLAR_RIBOSOME
				1	2.823908741	-2.823908741	2.823908741	-1	-0.4723	0	0.002	212508|52856|57837|11947|12261|226539|75619|71799|233870|70560|70120|14533|66148|67713|71832|17713|17714|239017|68758|234309|66416|66108|14979|56248|66449|21856|21915|54369|100705|66077|66121|68626|270166|66587|65111|320720|327762|380601|110842|56484|110826|76781|66841|545725|208595|102060|74238|97212|231086|107885|15108|66383|67851|72039|78038|234384|21379|94061|224481|107732|15278|66419|56282|6…	https://www.gsea-msigdb.org/gsea/msigdb/mouse/geneset/GOCC_MITOCHONDRIAL_MATRIX	293	ENR	GOCC_MITOCHONDRIAL_MATRIX	-2.4917	0	GOCC_MITOCHONDRIAL_MATRIX		TRUE	GOCC_MITOCHONDRIAL_MATRIX
				1	2.823908741	-2.823908741	2.823908741	-1	-0.6973	0.0029	0.213	68332|66072|71238|269951|68002|66945|18041|67680|66052|69046|66925|74316|14297|64384|66383|380840|110446|11429	https://www.gsea-msigdb.org/gsea/msigdb/mouse/geneset/REACTOME_MATURATION_OF_TCA_ENZYMES_AND_REGULATION_OF_TCA_CYCLE	18	ENR	REACTOME_MATURATION_OF_TCA_ENZYMES_AND_REGULATION_OF_TCA_CYCLE	-2.087	0	REACTOME_MATURATION_OF_TCA_ENZYMES_AND_REGULATION_OF_TCA_CYCLE		TRUE	REACTOME_MATURATION_OF_TCA_ENZYMES_AND_REGULATION_OF_TCA_CYCLE
				1	2.823908741	-2.823908741	2.823908741	-1	-0.725	0	0	433470|114896|69597|69923|68316|68117|11946|11947|11949|66043|67126|11951|67942|228033|11958|57423|27425|70257|66477|11950|71679|11957|28080|103172|66075|66098|12857|84682|12858|12859|12861|12862|110323|12864|12865|12866|20463|66142|12867|12868|12869|66445|66928|66349|230935|66148|67713|235169|17713|17714|66541|93757|76614|215999|66815|433771|224904|216001|68514|78506|54405|67273|69875|66414|6718…	https://www.gsea-msigdb.org/gsea/msigdb/mouse/geneset/GOCC_INNER_MITOCHONDRIAL_MEMBRANE_PROTEIN_COMPLEX	132	ENR	GOCC_INNER_MITOCHONDRIAL_MEMBRANE_PROTEIN_COMPLEX	-3.4286	0	GOCC_INNER_MITOCHONDRIAL_MEMBRANE_PROTEIN_COMPLEX		TRUE	GOCC_INNER_MITOCHONDRIAL_MEMBRANE_PROTEIN_COMPLEX
				1	2.823908741	-2.823908741	2.823908741	-1	-0.5284	0	0	11946|11947|11949|66043|67126|11958|57423|11950|71679|11957|28080|103172|12857|84682|12858|12859|12861|12862|12865|12866|20463|66142|104112|12867|11428|12868|11564|12869|11651|66445|56327|14533|12176|12359|66148|12398|12833|71832|209692|15251|15925|93757|64602|76668|67472|76824|71804|17986|68077|239017|54405|74450|67273|63873|69875|22226|66414|67184|17991|66091|68202|67130|66416|68375|66108|70316…	https://www.gsea-msigdb.org/gsea/msigdb/mouse/geneset/GOBP_CELLULAR_RESPIRATION	223	ENR	GOBP_CELLULAR_RESPIRATION	-2.6777	0	GOBP_CELLULAR_RESPIRATION		TRUE	GOBP_CELLULAR_RESPIRATION
				1	2.823908741	-2.823908741	2.823908741	-1	-0.7262	0	0	67003|433470|66694|394436|66576|22272|17992|407790|67892|70383|12857|84682|12858|12859|12861|12862|110323|12864|12865|12866|20463|66142|12867|12868|12869|66445|107197|66152|66594|226139|67530|333182|22273	https://www.gsea-msigdb.org/gsea/msigdb/mouse/geneset/GOCC_CYTOCHROME_COMPLEX	33	ENR	GOCC_CYTOCHROME_COMPLEX	-2.6157	0	GOCC_CYTOCHROME_COMPLEX		TRUE	GOCC_CYTOCHROME_COMPLEX
				1	2.823908741	-2.823908741	2.823908741	-1	-0.6595	0.0012	0.08	100503890|52892|100126824|66821|52469|66278|68185|20930|76178|70207|68020|66379|66272|12856|231430|68033|67105|66836|66359|69577|66487|544717	https://www.gsea-msigdb.org/gsea/msigdb/mouse/geneset/GOBP_MITOCHONDRIAL_CYTOCHROME_C_OXIDASE_ASSEMBLY	22	ENR	GOBP_MITOCHONDRIAL_CYTOCHROME_C_OXIDASE_ASSEMBLY	-2.1612	0	GOBP_MITOCHONDRIAL_CYTOCHROME_C_OXIDASE_ASSEMBLY		TRUE	GOBP_MITOCHONDRIAL_CYTOCHROME_C_OXIDASE_ASSEMBLY
				1	2.823908741	-2.823908741	2.823908741	-1	-0.6966	3.00E-04	0.019	12862|67003|433470|110323|66694|12864|12865|12866|17992|20463|407790|66142|12867|12868|12869|67892|12857|84682|12858|12859|12861|333182	https://www.gsea-msigdb.org/gsea/msigdb/mouse/geneset/GOCC_RESPIRATORY_CHAIN_COMPLEX_IV	22	ENR	GOCC_RESPIRATORY_CHAIN_COMPLEX_IV	-2.238	0	GOCC_RESPIRATORY_CHAIN_COMPLEX_IV		TRUE	GOCC_RESPIRATORY_CHAIN_COMPLEX_IV
				1	2.823908741	-2.823908741	2.823908741	-1	-0.6544	2.00E-04	0.014	66821|52469|68185|76178|68020|66379|66272|12856|231430|68033|66359|67892|69577|70383|100503890|52892|100126824|67453|66278|20930|70207|67105|66836|66487|544717|226139	https://www.gsea-msigdb.org/gsea/msigdb/mouse/geneset/GOBP_RESPIRATORY_CHAIN_COMPLEX_IV_ASSEMBLY	26	ENR	GOBP_RESPIRATORY_CHAIN_COMPLEX_IV_ASSEMBLY	-2.2594	0	GOBP_RESPIRATORY_CHAIN_COMPLEX_IV_ASSEMBLY		TRUE	GOBP_RESPIRATORY_CHAIN_COMPLEX_IV_ASSEMBLY
				1	2.823908741	-2.823908741	2.823908741	-1	-0.7383	0	0	67003|433470|66694|66576|22272|626359|12857|84682|12858|12859|12861|12862|110323|12864|12865|12866|20463|66142|12867|12868|12869|66445|66928|66349|235169|72795|214489|54405|67273|333182|69875|66414|67184|17991|66091|17992|56295|407790|68202|67130|66416|68375|66108|70316|68342|67388|104130|66346|68198|66495|100041273|66046|230075|73467|66916|67892|67264|13067|66218|66377|68197|227197|226646|68349|…	https://www.gsea-msigdb.org/gsea/msigdb/mouse/geneset/GOCC_RESPIRASOME	81	ENR	GOCC_RESPIRASOME	-3.2624	0	GOCC_RESPIRASOME		TRUE	GOCC_RESPIRASOME
				1	2.823908741	-2.823908741	2.823908741	-1	-0.3875	0.0451	0.999	19941|26451|19943|19944|27367|19946|114641|19951|621697|619547|66489|57808|54217|19982|66483|19981|100502825|67671|67248|68172|66211|67891|67945|100503670|19988|19989|27176|66229|26961|20005|11837|56040|67186|20042|619605|102060|22186|234384|94061|107732|66419|56282|68537|68463|27395|94063|27397|67681|56284|27398|66448|353242|216767|19935|67707|94064|68611|94062|107734|75398|66845|94065|66223|940…	https://www.gsea-msigdb.org/gsea/msigdb/mouse/geneset/GOCC_LARGE_RIBOSOMAL_SUBUNIT	110	ENR	GOCC_LARGE_RIBOSOMAL_SUBUNIT	-1.7895	0	GOCC_LARGE_RIBOSOMAL_SUBUNIT		TRUE	GOCC_LARGE_RIBOSOMAL_SUBUNIT
				1	2.823908741	-2.823908741	2.823908741	-1	-0.6785	0	0.002	13057|15159|66821|52469|68185|76178|68020|66379|66272|12856|231430|68033|66359|67892|69577|75530|70383|100503890|52892|100126824|67453|70556|66278|20930|70207|67105|66836|72795|56046|67267|214489|66487|544717|107197|226139	https://www.gsea-msigdb.org/gsea/msigdb/mouse/geneset/GOBP_CYTOCHROME_COMPLEX_ASSEMBLY	35	ENR	GOBP_CYTOCHROME_COMPLEX_ASSEMBLY	-2.4603	0	GOBP_CYTOCHROME_COMPLEX_ASSEMBLY		TRUE	GOBP_CYTOCHROME_COMPLEX_ASSEMBLY
				1	2.13076828	-2.13076828	2.13076828	-0.9926	-0.5877	0.0442	0.998	14923|237336|22171|382985|20425|13178|110074|27369|66588|11534|22169|21915|18102|20133|18103|20135|79059	https://www.gsea-msigdb.org/gsea/msigdb/mouse/geneset/GOBP_DEOXYRIBONUCLEOTIDE_BIOSYNTHETIC_PROCESS	17	ENR	GOBP_DEOXYRIBONUCLEOTIDE_BIOSYNTHETIC_PROCESS	-1.7958	0.0074	GOBP_DEOXYRIBONUCLEOTIDE_BIOSYNTHETIC_PROCESS		TRUE	GOBP_DEOXYRIBONUCLEOTIDE_BIOSYNTHETIC_PROCESS
				1	2.823908741	-2.823908741	2.823908741	-1	-0.4181	0.0029	0.207	216739|432530|210044|104111|104110|224129|11512|11513|11946|11514|11947|11515|11949|11565|66043|11566|67126|11637|11951|229665|67942|109674|228033|11717|11958|108147|57423|27425|72269|66588|68087|11950|56749|71679|64451|11957|14380|28080|14381|14450|270076|229363|60596|54195|14917|14918|14919|245650|73707|14923|70456|108156|230899|18158|104112|18159|18160|11564|230103|67054|75735|211347|269614|23…	https://www.gsea-msigdb.org/gsea/msigdb/mouse/geneset/GOBP_RIBOSE_PHOSPHATE_BIOSYNTHETIC_PROCESS	200	ENR	GOBP_RIBOSE_PHOSPHATE_BIOSYNTHETIC_PROCESS	-2.0891	0	GOBP_RIBOSE_PHOSPHATE_BIOSYNTHETIC_PROCESS		TRUE	GOBP_RIBOSE_PHOSPHATE_BIOSYNTHETIC_PROCESS
				1	2.823908741	-2.823908741	2.823908741	-1	-0.4044	0.0014	0.098	11946|11947|11949|66043|67126|11958|57423|11950|71679|11957|28080|103172|12857|84682|12858|12859|12861|12862|12865|12866|20463|66142|104112|12867|11428|12868|11564|12869|11651|66445|56327|14533|12176|12359|66148|12398|12833|71832|209692|15251|15925|93757|64602|76668|67472|76824|71804|17986|68077|239017|54405|74450|67273|63873|69875|22226|66414|67184|17991|66091|68202|67130|66416|68375|66108|70316…	https://www.gsea-msigdb.org/gsea/msigdb/mouse/geneset/GOBP_ENERGY_DERIVATION_BY_OXIDATION_OF_ORGANIC_COMPOUNDS	326	ENR	GOBP_ENERGY_DERIVATION_BY_OXIDATION_OF_ORGANIC_COMPOUNDS	-2.1489	0	GOBP_ENERGY_DERIVATION_BY_OXIDATION_OF_ORGANIC_COMPOUNDS		TRUE	GOBP_ENERGY_DERIVATION_BY_OXIDATION_OF_ORGANIC_COMPOUNDS
				1	2.823908741	-2.823908741	2.823908741	-1	-0.4249	0.0132	0.746	641376|68512|70478|66169|69923|26926|66821|72170|231430|69089|11651|66148|67713|17713|17714|66541|93757|67184|271639|66449|75311|11632|29810|67067|67384|27061|12177|12578|52838|50873|75219|69754|30059|50754|21854|66437|21855|14545|67105|606496|56322|15519|53600|15482|69773|11774|15525|21856|12017|75734|66525|170770|67749|30056|13198|56462|69934|15502|78688|74006|381038|14232|56330|15275|72930|152…	https://www.gsea-msigdb.org/gsea/msigdb/mouse/geneset/GOBP_PROTEIN_LOCALIZATION_TO_MITOCHONDRION	102	ENR	GOBP_PROTEIN_LOCALIZATION_TO_MITOCHONDRION	-1.9467	0	GOBP_PROTEIN_LOCALIZATION_TO_MITOCHONDRION		TRUE	GOBP_PROTEIN_LOCALIZATION_TO_MITOCHONDRION
				1	2.823908741	-2.823908741	2.823908741	-1	-0.7281	0	0	67003|66694|66576|22272|66383|69702|12857|84682|12858|12859|12861|12862|12865|215951|12866|20463|66142|12867|66072|12064|12868|12869|66445|67914|66148|57320|68943|67273|13063|66416|68375|230075|67264|13067|66218|68197|227197|226646|68349|13382|407785|75406|225887|17995|72900|66945|67680|66052|66925|107197|66152|66594|67530|22273	https://www.gsea-msigdb.org/gsea/msigdb/mouse/geneset/GOBP_AEROBIC_ELECTRON_TRANSPORT_CHAIN	54	ENR	GOBP_AEROBIC_ELECTRON_TRANSPORT_CHAIN	-2.9305	0	GOBP_AEROBIC_ELECTRON_TRANSPORT_CHAIN		TRUE	GOBP_AEROBIC_ELECTRON_TRANSPORT_CHAIN
				1	2.823908741	-2.823908741	2.823908741	-1	-0.7184	1.00E-04	0.003	225887|17995|72900|12064|66416|68375|67914|66148|230075|66383|67264|66218|69702|68197|57320|227197|68943|226646|68349|13382|67273|407785|75406	https://www.gsea-msigdb.org/gsea/msigdb/mouse/geneset/GOBP_MITOCHONDRIAL_ELECTRON_TRANSPORT_NADH_TO_UBIQUINONE	23	ENR	GOBP_MITOCHONDRIAL_ELECTRON_TRANSPORT_NADH_TO_UBIQUINONE	-2.36	0	GOBP_MITOCHONDRIAL_ELECTRON_TRANSPORT_NADH_TO_UBIQUINONE		TRUE	GOBP_MITOCHONDRIAL_ELECTRON_TRANSPORT_NADH_TO_UBIQUINONE
				1	2.823908741	-2.823908741	2.823908741	-1	-0.639	3.00E-04	0.016	13063|20656|11946|11947|11949|66043|67126|11951|67942|228033|11958|64384|57423|75387|27425|70257|66477|11950|60525|71679|11957|14390|28080|14391|68055|68346|14661|269951	https://www.gsea-msigdb.org/gsea/msigdb/mouse/geneset/REACTOME_MITOCHONDRIAL_BIOGENESIS	28	ENR	REACTOME_MITOCHONDRIAL_BIOGENESIS	-2.2564	0	REACTOME_MITOCHONDRIAL_BIOGENESIS		TRUE	REACTOME_MITOCHONDRIAL_BIOGENESIS
				2	2.823908741	2.823908741	2.823908741	1	0.523	0.0049	0.013	76130|67842|213773|68966|19090|66878|69713|67619|353258|100019|59028|27207|20042|68052|20044|267019|20055|20068|20085|66475|20088|57294|100043813|54127|20091|20102|20103|20104|20115|76846|50912|104662|225348|12370|66538|55989|66249|27966|12181|53414|69902|66164|235036|217109|269470|56321|67973|73736|215194|67920|59050|67223|69072|208144|52705|230082|72462|78294|18572|100608|223499|75416|224823|67…	https://www.gsea-msigdb.org/gsea/msigdb/mouse/geneset/GOCC_PRERIBOSOME	108	ENR	GOCC_PRERIBOSOME	2.1531	0	GOCC_PRERIBOSOME		TRUE	GOCC_PRERIBOSOME
				2	2.823908741	2.823908741	2.823908741	0.9985	0.5257	0.0195	0.617	57905|231769|272009|28000|66877|14007|108013|13046|56758|53817|72047|433702|81898|78784|193116|101739|110809|66603|20815|20817|67242|66978|269254|192196|67684|328110|75062|330361|67996|14105|56195|76183|319586|28035|74200|67959|83486|212880|27981|72193|231386|20630|72459|67465|20222|56504|78688|19655|22185	https://www.gsea-msigdb.org/gsea/msigdb/mouse/geneset/GOBP_SPLICEOSOMAL_COMPLEX_ASSEMBLY	49	ENR	GOBP_SPLICEOSOMAL_COMPLEX_ASSEMBLY	1.9313	0.0015	GOBP_SPLICEOSOMAL_COMPLEX_ASSEMBLY		TRUE	GOBP_SPLICEOSOMAL_COMPLEX_ASSEMBLY
				2	2.823908741	2.823908741	2.823908741	1	0.373	0.0487	1	51796|56541|13046|27878|231151|70233|56844|20658|19704|22687|67031|66642|15387|20926|56195|70601|76936|13992|67760|83703|230257|227707|11834|17149|72000|60365|57905|15469|27374|214572|28000|380773|67439|21681|66983|60321|98985|76793|22722|54723|68092|53817|13548|69192|78784|20020|384569|66935|71702|664883|20383|57317|56258|245945|75062|67996|51810|76183|68134|56724|18148|19652|666794|17927|110213…	https://www.gsea-msigdb.org/gsea/msigdb/mouse/geneset/GOBP_RNA_SPLICING	425	ENR	GOBP_RNA_SPLICING	1.7713	0	GOBP_RNA_SPLICING		TRUE	GOBP_RNA_SPLICING
				2	2.823908741	2.823908741	2.823908741	1	0.4684	0.0124	0.358	17927|231769|13211|272009|19653|51796|12261|66899|68675|108013|56233|13046|192170|237859|67039|22668|56758|19826|66354|12696|433702|11758|83702|320769|20658|19205|19704|14265|71973|20815|50912|20817|67031|269966|15387|67773|70248|110532|13207|20637|20926|73473|68927|214498|68955|12729|19317|70465|72002|13992|15372|72486|28036|170771|230257|17149|59092|72000|229700|60365|109095|107817|27374|28000|…	https://www.gsea-msigdb.org/gsea/msigdb/mouse/geneset/GOBP_REGULATION_OF_MRNA_PROCESSING	135	ENR	GOBP_REGULATION_OF_MRNA_PROCESSING	1.9817	0	GOBP_REGULATION_OF_MRNA_PROCESSING		TRUE	GOBP_REGULATION_OF_MRNA_PROCESSING
				2	2.823908741	2.823908741	2.823908741	1	0.4087	0.032	0.961	68017|110109|100609|67842|78796|213773|68966|66878|72662|67619|59028|24014|71989|216119|68077|52513|209011|50912|104662|18150|225348|229937|12181|67832|69902|235036|67239|320790|217109|269470|67973|69962|208144|60321|223499|224481|15278|13871|207932|234374|72344|69639|245474|72515|66467|195434|17089|57316|68533|18813|217995|72198|71340|107071|106707|105372|271842|73674|69163|216987|101867|56200|7…	https://www.gsea-msigdb.org/gsea/msigdb/mouse/geneset/GOBP_RRNA_PROCESSING	209	ENR	GOBP_RRNA_PROCESSING	1.8392	0	GOBP_RRNA_PROCESSING		TRUE	GOBP_RRNA_PROCESSING
				2	2.823908741	2.823908741	2.823908741	1	0.4975	0.0228	0.736	208144|213773|68966|52705|19090|230082|78294|18572|100608|223499|75416|67205|72554|70683|65961|21771|57315|59028|27207|72515|20042|195434|68052|20044|22596|267019|20055|20068|20085|99480|67134|66523|66475|213895|20088|217431|217995|70078|57294|105372|100043813|73674|54127|20091|20102|20103|20104|20115|76846|50912|216987|225348|110816|66538|74778|55989|66249|27966|98956|27993|78581|102462|217109|2…	https://www.gsea-msigdb.org/gsea/msigdb/mouse/geneset/GOCC_SMALL_SUBUNIT_PROCESSOME	72	ENR	GOCC_SMALL_SUBUNIT_PROCESSOME	1.9115	0	GOCC_SMALL_SUBUNIT_PROCESSOME		TRUE	GOCC_SMALL_SUBUNIT_PROCESSOME
				2	2.823908741	2.823908741	2.823908741	1	0.7336	0.0113	0.25	104662|67842|59014|12181|213773|78581|30946|74035|18148|208366|66481|213895|73736|215194|208768|59028	https://www.gsea-msigdb.org/gsea/msigdb/mouse/geneset/GOBP_ENDONUCLEOLYTIC_CLEAVAGE_OF_TRICISTRONIC_RRNA_TRANSCRIPT_SSU_RRNA_5_8S_RRNA_LSU_RRNA	16	ENR	GOBP_ENDONUCLEOLYTIC_CLEAVAGE_OF_TRICISTRONIC_RRNA_TRANSCRIPT_SSU_RRNA_5_8S_RRNA_LSU_RRNA	2.009	0	GOBP_ENDONUCLEOLYTIC_CLEAVAGE_OF_TRICISTRONIC_RRNA_TRANSCRIPT_SSU_RRNA_5_8S_RRNA_LSU_RRNA		TRUE	GOBP_ENDONUCLEOLYTIC_CLEAVAGE_OF_TRICISTRONIC_RRNA_TRANSCRIPT_SSU_RRNA_5_8S_RRNA_LSU_RRNA
				2	2.823908741	2.823908741	2.823908741	0.9985	0.5244	0.0238	0.814	104662|208144|67842|59014|213773|68966|216987|30946|78651|66878|110816|208366|223499|75416|224823|67619|65961|21771|57315|13871|59028|98956|66409|72515|66467|53414|68979|20055|78581|78394|20085|68327|66481|269470|213895|217431|217995|70078|71340|73736|54127|108707|215193|215194|67222|69499|67045	https://www.gsea-msigdb.org/gsea/msigdb/mouse/geneset/GOBP_MATURATION_OF_SSU_RRNA	47	ENR	GOBP_MATURATION_OF_SSU_RRNA	1.8927	0.0015	GOBP_MATURATION_OF_SSU_RRNA		TRUE	GOBP_MATURATION_OF_SSU_RRNA
				2	2.823908741	2.823908741	2.823908741	1	0.4299	0.0232	0.758	17927|231769|272009|110213|12748|19653|51796|12261|68675|106347|56541|108013|108160|24075|13046|192170|66464|237859|67039|22668|72195|225895|56758|108143|19826|68052|100039795|27878|231151|66354|12696|433702|11758|83702|320769|27370|20658|19205|69131|66395|19704|22687|14265|71973|50912|12747|102414|67031|12750|20595|269966|269254|15387|70248|13207|20637|14534|56195|98758|14266|68955|78943|12729|5…	https://www.gsea-msigdb.org/gsea/msigdb/mouse/geneset/GOBP_REGULATION_OF_RNA_SPLICING	183	ENR	GOBP_REGULATION_OF_RNA_SPLICING	1.9057	0	GOBP_REGULATION_OF_RNA_SPLICING		TRUE	GOBP_REGULATION_OF_RNA_SPLICING
				2	2.823908741	2.823908741	2.823908741	1	0.6099	0.0126	0.356	67842|213773|216987|225348|12370|230082|110816|74778|100608|75416|224823|70683|21771|12181|27993|102462|57741|64934|217109|269470|213895|217995|67973|108707|215194|67222|57750	https://www.gsea-msigdb.org/gsea/msigdb/mouse/geneset/GOCC_90S_PRERIBOSOME	27	ENR	GOCC_90S_PRERIBOSOME	1.983	0	GOCC_90S_PRERIBOSOME		TRUE	GOCC_90S_PRERIBOSOME
				2	2.823908741	2.823908741	2.823908741	1	0.4543	0.0483	1	17927|109095|71514|231769|13211|272009|15388|19653|20218|14007|68675|232989|68693|105559|108013|13046|237859|67039|67010|93686|56758|19826|68092|19663|13548|15382|433702|21841|19205|78784|193116|69562|110809|20382|384569|14265|71973|20462|664883|20220|52897|20901|60532|245945|13207|67996|77411|51810|73713|67040|268859|76183|100041953|230753|108014|224344|319586|207920|67959|83486|68955|16969|2313…	https://www.gsea-msigdb.org/gsea/msigdb/mouse/geneset/GOBP_ALTERNATIVE_MRNA_SPLICING_VIA_SPLICEOSOME	76	ENR	GOBP_ALTERNATIVE_MRNA_SPLICING_VIA_SPLICEOSOME	1.7723	0	GOBP_ALTERNATIVE_MRNA_SPLICING_VIA_SPLICEOSOME		TRUE	GOBP_ALTERNATIVE_MRNA_SPLICING_VIA_SPLICEOSOME
				2	2.823908741	2.823908741	2.823908741	1	0.3898	0.0259	0.882	51796|56541|54451|56233|13046|330216|24014|70233|56844|20658|19704|22687|18789|56522|216578|67031|70044|66642|15387|20926|56195|70601|68927|224432|76936|13992|83703|230257|227707|11834|17149|72000|60365|57905|27374|214572|28000|102182|380773|67439|21681|66983|60321|18459|98985|228410|76793|22722|54723|68092|53817|13548|69192|68219|74157|234728|78784|384569|66935|71702|18795|664883|20383|57317|678…	https://www.gsea-msigdb.org/gsea/msigdb/mouse/geneset/GOBP_MRNA_PROCESSING	465	ENR	GOBP_MRNA_PROCESSING	1.8751	0	GOBP_MRNA_PROCESSING		TRUE	GOBP_MRNA_PROCESSING
				2	2.468521083	2.468521083	2.468521083	0.9966	0.598	0.035	0.982	68188|94230|54188|223642|67337|70044|108062|83410|66899|74737|93687|68991|68219|432508|73608|98985|54451|228410|74320|18720|269061|52670|106583|51786	https://www.gsea-msigdb.org/gsea/msigdb/mouse/geneset/GOCC_MRNA_CLEAVAGE_FACTOR_COMPLEX	24	ENR	GOCC_MRNA_CLEAVAGE_FACTOR_COMPLEX	1.826	0.0034	GOCC_MRNA_CLEAVAGE_FACTOR_COMPLEX		TRUE	GOCC_MRNA_CLEAVAGE_FACTOR_COMPLEX
				2	2.823908741	2.823908741	2.823908741	1	0.5145	0.0226	0.774	17927|109095|272009|15388|19653|20218|14007|68675|105559|108013|13046|237859|67039|67010|93686|56758|19826|19663|13548|21841|19205|78784|20382|384569|14265|71973|20462|664883|20220|52897|60532|245945|13207|67996|51810|73713|67040|268859|76183|100041953|230753|224344|319586|67959|83486|68955|16969|231386|13992|666794|19712|170771|17149|229700|60365|19655	https://www.gsea-msigdb.org/gsea/msigdb/mouse/geneset/GOBP_REGULATION_OF_ALTERNATIVE_MRNA_SPLICING_VIA_SPLICEOSOME	56	ENR	GOBP_REGULATION_OF_ALTERNATIVE_MRNA_SPLICING_VIA_SPLICEOSOME	1.9025	0	GOBP_REGULATION_OF_ALTERNATIVE_MRNA_SPLICING_VIA_SPLICEOSOME		TRUE	GOBP_REGULATION_OF_ALTERNATIVE_MRNA_SPLICING_VIA_SPLICEOSOME
				2	2.823908741	2.823908741	2.823908741	1	0.3786	0.041	0.991	26987|66892|114896|13690|69597|20822|76626|51796|54451|72662|13046|83675|27041|244631|24014|17184|68379|66645|70233|20658|52513|18789|56522|216578|70044|15387|27275|56195|76936|16201|80912|230257|60365|15469|15468|23962|380773|21681|66983|17690|18459|93728|98985|67543|228410|56516|66419|72054|100121|68092|53817|19935|27632|11640|69192|68219|19106|78784|72567|20020|58203|67710|20383|13206|57317|56…	https://www.gsea-msigdb.org/gsea/msigdb/mouse/geneset/WP_MRNA_PROCESSING	433	ENR	WP_MRNA_PROCESSING	1.8042	0	WP_MRNA_PROCESSING		TRUE	WP_MRNA_PROCESSING
				2	2.823908741	2.823908741	2.823908741	1	0.5805	0.0332	0.974	213988|74108|74203|22057|233833|240023|18983|18458|72587|22695|74480|233033|103135|239528|217351|234594|17350|210106|208922|214627|12227|72068|232791|67710|104625|231464|333473	https://www.gsea-msigdb.org/gsea/msigdb/mouse/geneset/GOBP_NUCLEAR_TRANSCRIBED_MRNA_POLY_A_TAIL_SHORTENING	27	ENR	GOBP_NUCLEAR_TRANSCRIBED_MRNA_POLY_A_TAIL_SHORTENING	1.8342	0	GOBP_NUCLEAR_TRANSCRIBED_MRNA_POLY_A_TAIL_SHORTENING		TRUE	GOBP_NUCLEAR_TRANSCRIBED_MRNA_POLY_A_TAIL_SHORTENING
				2	2.823908741	2.823908741	2.823908741	1	0.3968	0.0342	0.978	319765|73158|218693|51796|12261|75619|12006|214290|56233|13046|53872|75901|237859|67039|74203|56758|382035|22057|14573|24014|53422|12696|67578|74480|433702|233033|20658|19205|19704|103213|14265|223870|50912|67207|212943|100342|67031|213449|12457|269966|317755|213988|213236|15387|67773|20926|73473|74108|381305|68927|78781|72446|72587|22287|13992|72486|80912|22608|230257|17149|72000|60365|229663|59…	https://www.gsea-msigdb.org/gsea/msigdb/mouse/geneset/GOBP_REGULATION_OF_MRNA_METABOLIC_PROCESS	292	ENR	GOBP_REGULATION_OF_MRNA_METABOLIC_PROCESS	1.83	0	GOBP_REGULATION_OF_MRNA_METABOLIC_PROCESS		TRUE	GOBP_REGULATION_OF_MRNA_METABOLIC_PROCESS
				2	2.823908741	2.823908741	2.823908741	1	0.3906	0.0377	0.987	229504|68017|110109|57837|100609|67842|78796|213773|19384|68966|12261|66878|75619|224619|72662|75593|83485|67619|353258|100019|231452|59028|24014|71989|19428|216119|64930|68040|57815|68077|66282|52513|209011|50912|104662|18150|225348|55989|68083|229937|19211|12181|67832|69902|66164|67236|235036|67239|20935|320790|217109|269470|56321|67973|69962|99375|19069|72584|225215|208144|433864|60321|66410|2…	https://www.gsea-msigdb.org/gsea/msigdb/mouse/geneset/GOBP_RIBOSOME_BIOGENESIS	306	ENR	GOBP_RIBOSOME_BIOGENESIS	1.815	0	GOBP_RIBOSOME_BIOGENESIS		TRUE	GOBP_RIBOSOME_BIOGENESIS
				2	2.823908741	2.823908741	2.823908741	1	0.6612	0.0144	0.431	16418|76130|59014|12181|69902|66164|70285|12370|235036|57741|64934|107071|57750|67920|59050|100019|67223|69072|52521|56095	https://www.gsea-msigdb.org/gsea/msigdb/mouse/geneset/GOCC_PRERIBOSOME_LARGE_SUBUNIT_PRECURSOR	20	ENR	GOCC_PRERIBOSOME_LARGE_SUBUNIT_PRECURSOR	1.9643	0	GOCC_PRERIBOSOME_LARGE_SUBUNIT_PRECURSOR		TRUE	GOCC_PRERIBOSOME_LARGE_SUBUNIT_PRECURSOR
				2	2.823908741	2.823908741	2.823908741	1	0.3784	0.0461	0.998	68017|110109|100609|78796|66878|224619|72662|13046|67619|59028|24014|216119|64930|56844|57815|28109|66282|52513|55989|27275|56195|229937|69962|99375|72584|57905|27374|214572|28000|76850|67439|433864|60321|98985|223499|14645|234384|107732|13871|234374|66467|382038|53817|78784|239528|69163|101867|56200|75062|67996|20937|118451|21357|76183|110957|13205|50529|218629|229317|69821|16865|14109|102462|68…	https://www.gsea-msigdb.org/gsea/msigdb/mouse/geneset/GOBP_RIBONUCLEOPROTEIN_COMPLEX_BIOGENESIS	417	ENR	GOBP_RIBONUCLEOPROTEIN_COMPLEX_BIOGENESIS	1.7799	0	GOBP_RIBONUCLEOPROTEIN_COMPLEX_BIOGENESIS		TRUE	GOBP_RIBONUCLEOPROTEIN_COMPLEX_BIOGENESIS
				2	2.795880017	2.795880017	2.795880017	0.9984	0.5906	0.0307	0.952	57905|231769|272009|66978|269254|14007|192196|67684|328110|108013|67996|14105|13046|56195|76183|56758|319586|74200|67959|231386|20630|78784|193116|101739|110809|78688|19655	https://www.gsea-msigdb.org/gsea/msigdb/mouse/geneset/GOBP_MRNA_SPLICE_SITE_RECOGNITION	27	ENR	GOBP_MRNA_SPLICE_SITE_RECOGNITION	1.8461	0.0016	GOBP_MRNA_SPLICE_SITE_RECOGNITION		TRUE	GOBP_MRNA_SPLICE_SITE_RECOGNITION
				2	2.823908741	2.823908741	2.823908741	1	0.5536	0.023	0.74	67207|15572|15388|19653|14007|66810|15387|328110|83556|13207|108013|67996|192159|13046|51810|73713|237073|67010|22183|108121|233073|328572|19663|20630|53379|15382|67225|19205|193116|230908|20492|18627|666794|20382|20682|67276|22184|20462|22185	https://www.gsea-msigdb.org/gsea/msigdb/mouse/geneset/GOMF_PRE_MRNA_BINDING	39	ENR	GOMF_PRE_MRNA_BINDING	1.9101	0	GOMF_PRE_MRNA_BINDING		TRUE	GOMF_PRE_MRNA_BINDING
				2	2.823908741	2.823908741	2.823908741	1	0.4131	0.027	0.915	68017|110109|100609|67842|78796|213773|68544|68966|66878|11731|72662|67619|59028|24014|71989|21453|237890|276950|237886|216119|20586|20587|21340|68077|52513|209011|50912|104662|18150|24127|225348|11727|229937|12181|67832|69902|235036|67239|320790|217109|269470|67973|28071|70333|69962|20019|20017|404634|208144|60321|216443|223499|21945|224481|15278|13871|13872|207932|234374|72344|69639|213550|2454…	https://www.gsea-msigdb.org/gsea/msigdb/mouse/geneset/GOBP_RRNA_METABOLIC_PROCESS	244	ENR	GOBP_RRNA_METABOLIC_PROCESS	1.8645	0	GOBP_RRNA_METABOLIC_PROCESS		TRUE	GOBP_RRNA_METABOLIC_PROCESS
				2	2.508638306	2.508638306	2.508638306	0.9969	0.546	0.044	0.997	104662|208144|67842|59014|213773|68966|216987|30946|110816|208366|223499|224823|65961|21771|57315|13871|59028|66409|72515|66467|53414|20055|78581|20085|66481|213895|217431|217995|73736|108707|215193|215194|69499	https://www.gsea-msigdb.org/gsea/msigdb/mouse/geneset/GOBP_MATURATION_OF_SSU_RRNA_FROM_TRICISTRONIC_RRNA_TRANSCRIPT_SSU_RRNA_5_8S_RRNA_LSU_RRNA	33	ENR	GOBP_MATURATION_OF_SSU_RRNA_FROM_TRICISTRONIC_RRNA_TRANSCRIPT_SSU_RRNA_5_8S_RRNA_LSU_RRNA	1.791	0.0031	GOBP_MATURATION_OF_SSU_RRNA_FROM_TRICISTRONIC_RRNA_TRANSCRIPT_SSU_RRNA_5_8S_RRNA_LSU_RRNA		TRUE	GOBP_MATURATION_OF_SSU_RRNA_FROM_TRICISTRONIC_RRNA_TRANSCRIPT_SSU_RRNA_5_8S_RRNA_LSU_RRNA
				2	2.823908741	2.823908741	2.823908741	1	0.4456	0.0318	0.962	57837|52535|67842|213773|68966|19090|66878|208366|67619|353258|59028|66409|27207|20042|68052|20044|20054|267019|20055|20068|20085|68327|66481|66475|20088|75617|57294|67941|100043813|54127|20091|20103|20104|20115|76846|16785|50912|104662|225348|66538|55989|66249|27966|53414|78394|20935|217109|269470|56321|67973|73736|215194|208144|52705|230082|433864|223499|75416|224823|67205|70683|65961|21771|573…	https://www.gsea-msigdb.org/gsea/msigdb/mouse/geneset/GOBP_RIBOSOMAL_SMALL_SUBUNIT_BIOGENESIS	100	ENR	GOBP_RIBOSOMAL_SMALL_SUBUNIT_BIOGENESIS	1.8392	0	GOBP_RIBOSOMAL_SMALL_SUBUNIT_BIOGENESIS		TRUE	GOBP_RIBOSOMAL_SMALL_SUBUNIT_BIOGENESIS
				2	2.823908741	2.823908741	2.823908741	1	0.457	0.0225	0.766	17927|231769|272009|19653|51796|12261|68675|108013|13046|192170|237859|67039|22668|56758|19826|66354|12696|433702|11758|83702|320769|20658|19205|19704|14265|71973|50912|67031|269966|15387|70248|13207|20637|68955|12729|19317|70465|72002|13992|15372|72486|28036|170771|230257|17149|59092|72000|229700|60365|109095|107817|27374|28000|15388|20218|380773|14007|105559|67010|93686|170791|22722|19663|23673…	https://www.gsea-msigdb.org/gsea/msigdb/mouse/geneset/GOBP_REGULATION_OF_MRNA_SPLICING_VIA_SPLICEOSOME	111	ENR	GOBP_REGULATION_OF_MRNA_SPLICING_VIA_SPLICEOSOME	1.904	0	GOBP_REGULATION_OF_MRNA_SPLICING_VIA_SPLICEOSOME		TRUE	GOBP_REGULATION_OF_MRNA_SPLICING_VIA_SPLICEOSOME
				3	2.823908741	2.823908741	2.823908741	1	0.508	0.0147	0.457	71805|59004|223921|19386|170762|22196|19357|110379|72124|26370|70238|56233|68275|24061|13006|72787|22218|56469|12416|12418|68501|20684|20610|231042|13619|54383|108138|241915|19821|29871|103468|218210|170930|108989|67241|17344|20842|234865|59015|69736|107939|69912|269966|20843|19365|66679|18226|445007|70699|12144|69482|12189|22591|226026|12151|269113|30951|66341|71844|67711|66647|11545|18854|67872…	https://www.gsea-msigdb.org/gsea/msigdb/mouse/geneset/REACTOME_SUMOYLATION_OF_DNA_DAMAGE_RESPONSE_AND_REPAIR_PROTEINS	74	ENR	REACTOME_SUMOYLATION_OF_DNA_DAMAGE_RESPONSE_AND_REPAIR_PROTEINS	1.9593	0	REACTOME_SUMOYLATION_OF_DNA_DAMAGE_RESPONSE_AND_REPAIR_PROTEINS		TRUE	REACTOME_SUMOYLATION_OF_DNA_DAMAGE_RESPONSE_AND_REPAIR_PROTEINS
				3	2.823908741	2.823908741	2.823908741	1	0.5416	0.0054	0.038	245610|109095|13211|71805|170722|20218|235626|21681|230082|170762|217827|56488|268420|192170|234069|232341|223527|68092|53817|83454|237082|66511|103468|433702|218210|20823|69823|73826|66118|192160|195236|108989|381626|14265|56698|107829|234865|20383|54194|59015|54196|107939|269966|66679|103573|54387|18226|445007|20926|432508|73473|68278|225160|331401|100042165|56009|73666|386612|66231|13684|20422…	https://www.gsea-msigdb.org/gsea/msigdb/mouse/geneset/GOBP_RNA_EXPORT_FROM_NUCLEUS	80	ENR	GOBP_RNA_EXPORT_FROM_NUCLEUS	2.1161	0	GOBP_RNA_EXPORT_FROM_NUCLEUS		TRUE	GOBP_RNA_EXPORT_FROM_NUCLEUS
				3	2.823908741	2.823908741	2.823908741	1	0.5446	0.0218	0.699	71805|234865|59015|69736|107939|69912|223921|269966|66679|19386|170762|18226|22196|15387|445007|110379|72124|55989|72787|22218|70699|69482|12416|12418|231042|12151|13619|269113|54383|30951|241915|71844|19821|22658|29871|103468|218210|170930|19763|15381|108989|227699|54563|227720|18141|19069	https://www.gsea-msigdb.org/gsea/msigdb/mouse/geneset/REACTOME_SUMOYLATION_OF_RNA_BINDING_PROTEINS	46	ENR	REACTOME_SUMOYLATION_OF_RNA_BINDING_PROTEINS	1.918	0	REACTOME_SUMOYLATION_OF_RNA_BINDING_PROTEINS		TRUE	REACTOME_SUMOYLATION_OF_RNA_BINDING_PROTEINS
				3	2.823908741	2.823908741	2.823908741	1	0.4572	0.0123	0.363	13211|71805|19042|67842|19250|72149|227154|19384|56417|14456|72170|217827|268420|192170|353258|234069|100019|231452|67628|19428|231042|20054|64930|68051|22166|66511|433702|20823|69823|73826|66118|14265|56698|12326|209011|13726|234865|54194|59015|269966|19387|15526|17246|12568|54387|18226|15183|20926|73473|68278|20238|12021|240084|20422|66441|13680|28075|234733|74412|100764|75547|29810|12576|18760…	https://www.gsea-msigdb.org/gsea/msigdb/mouse/geneset/GOBP_NUCLEAR_EXPORT	160	ENR	GOBP_NUCLEAR_EXPORT	1.9806	0	GOBP_NUCLEAR_EXPORT		TRUE	GOBP_NUCLEAR_EXPORT
				3	2.823908741	2.823908741	2.823908741	1	0.4419	0.0242	0.828	13211|71805|319765|19384|217827|110379|268420|192170|234069|76438|21813|231042|16211|66511|15382|433702|20823|69823|73826|66118|75826|226747|14251|14265|56698|234865|54194|59015|245000|69736|69912|269966|54387|18226|20926|73473|68278|101187|11920|21951|20422|66441|76895|13680|234733|74412|269113|19317|15194|279706|30959|16574|66874|227699|22608|54563|229279|28114|227720|17149|320007|72322|19069|7…	https://www.gsea-msigdb.org/gsea/msigdb/mouse/geneset/GOBP_ESTABLISHMENT_OF_RNA_LOCALIZATION	140	ENR	GOBP_ESTABLISHMENT_OF_RNA_LOCALIZATION	1.8893	0	GOBP_ESTABLISHMENT_OF_RNA_LOCALIZATION		TRUE	GOBP_ESTABLISHMENT_OF_RNA_LOCALIZATION
				3	2.823908741	2.823908741	2.823908741	1	0.4916	0.0222	0.695	71805|170722|94230|54188|223921|51796|66899|21681|19386|170762|56488|110379|72124|54451|192170|72787|69207|108121|233073|19826|68188|231042|68092|53817|83454|66511|103468|433702|218210|74320|69823|73826|193116|66118|192160|108989|20492|110809|20384|20382|225027|51786|234865|20383|59015|69736|107939|69912|269966|71713|66679|18226|445007|68278|225160|331401|73666|386612|66231|13684|68134|70699|1080…	https://www.gsea-msigdb.org/gsea/msigdb/mouse/geneset/REACTOME_TRANSPORT_OF_MATURE_TRANSCRIPT_TO_CYTOPLASM	77	ENR	REACTOME_TRANSPORT_OF_MATURE_TRANSCRIPT_TO_CYTOPLASM	1.9187	0	REACTOME_TRANSPORT_OF_MATURE_TRANSCRIPT_TO_CYTOPLASM		TRUE	REACTOME_TRANSPORT_OF_MATURE_TRANSCRIPT_TO_CYTOPLASM
				3	2.823908741	2.823908741	2.823908741	1	0.4701	0.0197	0.608	13211|71805|319765|110379|268420|192170|234069|231042|66511|15382|433702|69823|73826|66118|75826|226747|14265|234865|54194|59015|69736|69912|269966|54387|18226|20926|73473|68278|101187|21951|20422|66441|76895|13680|234733|74412|269113|19317|15194|30959|16574|66874|227699|54563|229279|28114|227720|17149|19069|60365|245610|109095|17762|170722|223921|235626|21681|19386|170762|56488|72124|26370|17067…	https://www.gsea-msigdb.org/gsea/msigdb/mouse/geneset/GOBP_MRNA_TRANSPORT	110	ENR	GOBP_MRNA_TRANSPORT	1.9331	0	GOBP_MRNA_TRANSPORT		TRUE	GOBP_MRNA_TRANSPORT
				3	2.795880017	2.795880017	2.795880017	0.9984	0.5281	0.033	0.974	214150|71805|234865|59015|69736|107939|69912|19384|223921|269966|76850|23992|66679|19386|170762|18226|213988|320727|445007|110379|72124|22099|53424|72787|21357|70699|69482|233833|231042|269113|71844|103468|218210|239528|108989|227699|54563|227720|18141|19069|236511	https://www.gsea-msigdb.org/gsea/msigdb/mouse/geneset/REACTOME_GENE_SILENCING_BY_RNA	41	ENR	REACTOME_GENE_SILENCING_BY_RNA	1.8338	0.0016	REACTOME_GENE_SILENCING_BY_RNA		TRUE	REACTOME_GENE_SILENCING_BY_RNA
				3	2.823908741	2.823908741	2.823908741	1	0.5962	0.0177	0.541	71805|59004|234865|59015|69736|107939|69912|223921|269966|66679|19386|170762|18226|22196|445007|110379|72124|72787|22218|70699|69482|231042|269113|71844|103468|106021|218210|170930|108989|227699|54563|227720|18141|19069	https://www.gsea-msigdb.org/gsea/msigdb/mouse/geneset/REACTOME_SUMOYLATION_OF_SUMOYLATION_PROTEINS	34	ENR	REACTOME_SUMOYLATION_OF_SUMOYLATION_PROTEINS	1.9446	0	REACTOME_SUMOYLATION_OF_SUMOYLATION_PROTEINS		TRUE	REACTOME_SUMOYLATION_OF_SUMOYLATION_PROTEINS
				3	2.823908741	2.823908741	2.823908741	1	0.6233	0.0248	0.863	234733|245610|71805|170722|234865|223527|54196|74412|83454|53319|237082|54387|56488|73473|30959|15242|331401|73826|100042165|66118|234069|13680	https://www.gsea-msigdb.org/gsea/msigdb/mouse/geneset/GOBP_POLY_A_PLUS_MRNA_EXPORT_FROM_NUCLEUS	22	ENR	GOBP_POLY_A_PLUS_MRNA_EXPORT_FROM_NUCLEUS	1.882	0	GOBP_POLY_A_PLUS_MRNA_EXPORT_FROM_NUCLEUS		TRUE	GOBP_POLY_A_PLUS_MRNA_EXPORT_FROM_NUCLEUS
				3	2.823908741	2.823908741	2.823908741	1	0.5953	0.0115	0.183	71805|59004|234865|59015|69736|107939|69912|223921|269966|66679|19386|17246|170762|18226|22196|445007|110379|72124|72787|19720|22218|70699|56469|69482|231042|269113|71844|18854|103468|218210|22346|108989|227699|17344|54563|227720|18141|19069	https://www.gsea-msigdb.org/gsea/msigdb/mouse/geneset/REACTOME_SUMOYLATION_OF_UBIQUITINYLATION_PROTEINS	38	ENR	REACTOME_SUMOYLATION_OF_UBIQUITINYLATION_PROTEINS	2.0315	0	REACTOME_SUMOYLATION_OF_UBIQUITINYLATION_PROTEINS		TRUE	REACTOME_SUMOYLATION_OF_UBIQUITINYLATION_PROTEINS
				3	2.823908741	2.823908741	2.823908741	1	0.3857	0.0447	0.997	70769|19335|19384|66233|11606|53317|22771|74772|74203|103172|72195|224647|68576|11609|13614|19428|20610|230784|12550|68379|381686|11651|22084|56327|26356|22166|69723|68077|103213|93759|214585|22687|13488|237542|14061|234865|76854|17381|18053|269966|72565|19387|20474|12568|229603|64009|71177|18667|12021|382253|11909|14180|231293|16886|269113|230500|76936|12034|67239|18128|18711|11545|18854|18760|7…	https://www.gsea-msigdb.org/gsea/msigdb/mouse/geneset/GOBP_PROTEIN_LOCALIZATION_TO_NUCLEUS	332	ENR	GOBP_PROTEIN_LOCALIZATION_TO_NUCLEUS	1.7887	0	GOBP_PROTEIN_LOCALIZATION_TO_NUCLEUS		TRUE	GOBP_PROTEIN_LOCALIZATION_TO_NUCLEUS
				3	2.823908741	2.823908741	2.823908741	1	0.4244	0.0237	0.816	14634|70769|71805|19335|19384|20423|56417|56338|66233|110379|11606|12014|22771|19082|18035|74203|16452|19260|11609|20963|19428|16211|22059|12550|381686|223513|11651|68051|22084|26356|70790|69723|53415|230908|241639|20473|103213|214585|22687|13488|234865|56274|76854|17381|12575|58231|269966|72565|18226|238276|13207|15183|19014|57785|19055|19058|433693|19225|11909|14180|16536|26416|18769|231293|110…	https://www.gsea-msigdb.org/gsea/msigdb/mouse/geneset/GOBP_IMPORT_INTO_NUCLEUS	184	ENR	GOBP_IMPORT_INTO_NUCLEUS	1.8919	0	GOBP_IMPORT_INTO_NUCLEUS		TRUE	GOBP_IMPORT_INTO_NUCLEUS
				3	2.823908741	2.823908741	2.823908741	1	0.5155	0.0193	0.596	245610|109095|71805|170722|235626|21681|170762|56488|268420|192170|234069|232341|223527|53817|83454|237082|66511|103468|433702|69823|73826|66118|192160|108989|14265|107829|234865|20383|54194|59015|54196|103573|54387|445007|20926|73473|68278|225160|331401|100042165|56009|73666|386612|66231|13684|20422|66441|13680|234733|74412|231386|53319|53379|30959|15242|66874|28114|227720|17149|19069|60365	https://www.gsea-msigdb.org/gsea/msigdb/mouse/geneset/GOBP_MRNA_EXPORT_FROM_NUCLEUS	61	ENR	GOBP_MRNA_EXPORT_FROM_NUCLEUS	1.9358	0	GOBP_MRNA_EXPORT_FROM_NUCLEUS		TRUE	GOBP_MRNA_EXPORT_FROM_NUCLEUS
				3	2.823908741	2.823908741	2.823908741	1	0.6571	0.0305	0.945	59014|21752|19384|12298|67239|72400|12578|18148|70930|97112|67459|215193|14645|51812|68077|22427|20019	https://www.gsea-msigdb.org/gsea/msigdb/mouse/geneset/GOBP_PROTEIN_LOCALIZATION_TO_NUCLEOLUS	17	ENR	GOBP_PROTEIN_LOCALIZATION_TO_NUCLEOLUS	1.8483	0	GOBP_PROTEIN_LOCALIZATION_TO_NUCLEOLUS		TRUE	GOBP_PROTEIN_LOCALIZATION_TO_NUCLEOLUS
				3	2.823908741	2.823908741	2.823908741	1	0.6406	0.0233	0.756	71805|234865|59015|107939|269113|269966|71844|68051|170762|18226|445007|103468|218210|279706|72787|195236|108989|227699|70699|69482|227720|19069	https://www.gsea-msigdb.org/gsea/msigdb/mouse/geneset/GOMF_STRUCTURAL_CONSTITUENT_OF_NUCLEAR_PORE	22	ENR	GOMF_STRUCTURAL_CONSTITUENT_OF_NUCLEAR_PORE	1.9064	0	GOMF_STRUCTURAL_CONSTITUENT_OF_NUCLEAR_PORE		TRUE	GOMF_STRUCTURAL_CONSTITUENT_OF_NUCLEAR_PORE
				3	2.823908741	2.823908741	2.823908741	1	0.5815	0.0217	0.708	71805|234865|59015|69736|107939|69912|19384|223921|269966|66679|19386|170762|18226|320727|445007|110379|72124|72787|70699|69482|233833|231042|269113|71844|103468|218210|239528|108989|227699|54563|227720|18141|19069	https://www.gsea-msigdb.org/gsea/msigdb/mouse/geneset/REACTOME_TRANSCRIPTIONAL_REGULATION_BY_SMALL_RNAS	33	ENR	REACTOME_TRANSCRIPTIONAL_REGULATION_BY_SMALL_RNAS	1.9165	0	REACTOME_TRANSCRIPTIONAL_REGULATION_BY_SMALL_RNAS		TRUE	REACTOME_TRANSCRIPTIONAL_REGULATION_BY_SMALL_RNAS
				3	2.823908741	2.823908741	2.823908741	1	0.4355	0.023	0.791	71805|109113|56459|110379|56233|223701|18035|22260|24061|22259|13006|18034|19720|12416|12418|212712|68501|26885|20610|231042|13619|54383|241915|19821|50995|170930|72465|22337|11835|15381|75826|26423|52276|13163|56489|223870|26927|16319|234865|59015|69736|69912|17190|14815|269966|19387|17246|18226|15387|16151|13207|229615|55989|15258|17977|268903|18667|19697|20181|20466|70699|12144|12151|18171|269…	https://www.gsea-msigdb.org/gsea/msigdb/mouse/geneset/REACTOME_SUMOYLATION	164	ENR	REACTOME_SUMOYLATION	1.8979	0	REACTOME_SUMOYLATION		TRUE	REACTOME_SUMOYLATION
				3	2.823908741	2.823908741	2.823908741	1	0.4263	0.0112	0.255	70769|19042|67842|19250|72149|19335|227154|19384|66233|11606|12014|22771|74203|353258|100019|231452|11609|67628|19428|12550|381686|64930|11651|22084|26356|22166|66511|433702|20823|69823|18012|73826|69723|66118|53415|103213|214585|22687|14265|209011|13488|13726|234865|59015|76854|17381|69736|69912|269966|72565|19387|12568|54387|20926|73473|20238|12021|11909|20422|28075|14180|231293|269113|100764|2…	https://www.gsea-msigdb.org/gsea/msigdb/mouse/geneset/GOBP_NUCLEAR_TRANSPORT	342	ENR	GOBP_NUCLEAR_TRANSPORT	2.0066	0	GOBP_NUCLEAR_TRANSPORT		TRUE	GOBP_NUCLEAR_TRANSPORT
				3	2.823908741	2.823908741	2.823908741	1	0.593	0.0196	0.612	71805|234865|59015|69736|107939|69912|223921|269966|66679|19386|170762|18226|445007|110379|72124|72787|12442|70699|69482|231042|269113|71844|268697|12534|103468|218210|108989|227699|54563|227720|18141|19069	https://www.gsea-msigdb.org/gsea/msigdb/mouse/geneset/REACTOME_NUCLEAR_PORE_COMPLEX_NPC_DISASSEMBLY	32	ENR	REACTOME_NUCLEAR_PORE_COMPLEX_NPC_DISASSEMBLY	1.9319	0	REACTOME_NUCLEAR_PORE_COMPLEX_NPC_DISASSEMBLY		TRUE	REACTOME_NUCLEAR_PORE_COMPLEX_NPC_DISASSEMBLY
				3	2.823908741	2.823908741	2.823908741	1	0.5555	0.0217	0.702	59004|17190|109113|22196|13207|69260|229615|15258|223701|17977|268903|20466|67040|22218|56469|12416|13016|12418|26885|20610|328572|12151|13619|54383|30951|241915|19821|22658|18148|29871|106021|170930|72465|19763|57320|17344|13163|224903	https://www.gsea-msigdb.org/gsea/msigdb/mouse/geneset/REACTOME_SUMOYLATION_OF_TRANSCRIPTION_COFACTORS	38	ENR	REACTOME_SUMOYLATION_OF_TRANSCRIPTION_COFACTORS	1.9173	0	REACTOME_SUMOYLATION_OF_TRANSCRIPTION_COFACTORS		TRUE	REACTOME_SUMOYLATION_OF_TRANSCRIPTION_COFACTORS
				3	2.823908741	2.823908741	2.823908741	1	0.43	0.0269	0.911	13211|71805|319765|19384|217827|110379|268420|192170|53872|70640|234069|68845|76438|21813|231042|16211|66511|15382|433702|20823|69823|73826|66118|75826|226747|14251|14265|56698|50912|234865|54194|59015|245000|69736|69912|269966|54387|18226|20926|55989|73473|74108|22632|68278|101187|11920|12461|21951|229937|20422|66441|76895|13680|234733|74412|269113|19317|15194|279706|30959|16574|66874|227699|226…	https://www.gsea-msigdb.org/gsea/msigdb/mouse/geneset/GOBP_RNA_LOCALIZATION	165	ENR	GOBP_RNA_LOCALIZATION	1.8658	0	GOBP_RNA_LOCALIZATION		TRUE	GOBP_RNA_LOCALIZATION
				3	2.823908741	2.823908741	2.823908741	1	0.6487	0.0119	0.235	16650|70769|16646|29867|107939|16211|269966|71844|381686|72399|98386|218210|18035|75751|16648|16647|16649|70572|195236|240614|238799|212999|227720	https://www.gsea-msigdb.org/gsea/msigdb/mouse/geneset/GOMF_NUCLEAR_LOCALIZATION_SEQUENCE_BINDING	23	ENR	GOMF_NUCLEAR_LOCALIZATION_SEQUENCE_BINDING	2.0144	0	GOMF_NUCLEAR_LOCALIZATION_SEQUENCE_BINDING		TRUE	GOMF_NUCLEAR_LOCALIZATION_SEQUENCE_BINDING
				3	2.823908741	2.823908741	2.823908741	1	0.5477	0.023	0.797	16319|71805|59004|234865|59015|69736|107939|69912|223921|269966|19387|66679|19386|170762|18226|22196|445007|72124|229615|72787|22218|70699|69482|20610|231042|269113|71844|18538|103468|21973|218210|170930|21969|108989|21974|227699|52276|54563|227720|18141|20877|19069	https://www.gsea-msigdb.org/gsea/msigdb/mouse/geneset/REACTOME_SUMOYLATION_OF_DNA_REPLICATION_PROTEINS	42	ENR	REACTOME_SUMOYLATION_OF_DNA_REPLICATION_PROTEINS	1.8965	0	REACTOME_SUMOYLATION_OF_DNA_REPLICATION_PROTEINS		TRUE	REACTOME_SUMOYLATION_OF_DNA_REPLICATION_PROTEINS
				4	2.823908741	2.823908741	2.823908741	1	0.4777	0.0039	0.024	71974|229906|76055|76804|268936|14050|216850|22385|270627|107435|15184|24075|18140|56233|228019|225876|108143|69587|72057|76073|23808|19821|320795|93759|64383|209011|18600|12568|54387|67773|18676|14534|338523|320595|11920|93674|77853|11909|100043497|12649|23989|170787|14049|76901|59035|77683|110147|218214|22209|214162|233020|81601|74319|107823|15469|15468|27374|99890|214572|381813|102182|235626|5…	https://www.gsea-msigdb.org/gsea/msigdb/mouse/geneset/GOMF_HISTONE_MODIFYING_ACTIVITY	202	ENR	GOMF_HISTONE_MODIFYING_ACTIVITY	2.1295	0	GOMF_HISTONE_MODIFYING_ACTIVITY		TRUE	GOMF_HISTONE_MODIFYING_ACTIVITY
				4	2.823908741	2.823908741	2.823908741	1	0.5115	0.0352	0.983	269252|229906|76055|268936|17692|17979|54387|67773|269424|270627|107435|14534|24075|17977|12190|70999|228019|228714|217031|93674|108143|11909|100043497|71988|72057|71777|23989|12753|328572|223770|54169|72117|78783|74763|70088|77805|217127|216825|76901|244349|12914|12593|73242|18519|28019|81601	https://www.gsea-msigdb.org/gsea/msigdb/mouse/geneset/GOMF_PEPTIDE_LYSINE_N_ACETYLTRANSFERASE_ACTIVITY	46	ENR	GOMF_PEPTIDE_LYSINE_N_ACETYLTRANSFERASE_ACTIVITY	1.8246	0	GOMF_PEPTIDE_LYSINE_N_ACETYLTRANSFERASE_ACTIVITY		TRUE	GOMF_PEPTIDE_LYSINE_N_ACETYLTRANSFERASE_ACTIVITY
				4	2.795880017	2.795880017	2.795880017	0.9984	0.6548	0.0227	0.742	74729|23808|52690|233904|224440|208043|73251|231051|226830|12180|140858|69726|75410|192195|381022|213389|240427|214162|234135	https://www.gsea-msigdb.org/gsea/msigdb/mouse/geneset/GOMF_HISTONE_H3K4_METHYLTRANSFERASE_ACTIVITY	19	ENR	GOMF_HISTONE_H3K4_METHYLTRANSFERASE_ACTIVITY	1.9096	0.0016	GOMF_HISTONE_H3K4_METHYLTRANSFERASE_ACTIVITY		TRUE	GOMF_HISTONE_H3K4_METHYLTRANSFERASE_ACTIVITY
				4	2.823908741	2.823908741	2.823908741	1	0.6083	0.0082	0.098	107823|15468|99890|77630|235626|52690|233904|224440|208043|72895|73251|231051|239122|226830|12180|140858|69726|20937|64707|240427|16468|208266|74729|23808|14056|84505|59035|77683|14055|110147|75410|192195|381022|213389|214162|14013|70673|74319|18193|234135	https://www.gsea-msigdb.org/gsea/msigdb/mouse/geneset/GOMF_HISTONE_H3_METHYLTRANSFERASE_ACTIVITY	40	ENR	GOMF_HISTONE_H3_METHYLTRANSFERASE_ACTIVITY	2.0673	0	GOMF_HISTONE_H3_METHYLTRANSFERASE_ACTIVITY		TRUE	GOMF_HISTONE_H3_METHYLTRANSFERASE_ACTIVITY
				4	2.823908741	2.823908741	2.823908741	1	0.4183	0.0269	0.909	56310|71974|76804|268936|216850|107435|18033|56456|83766|93760|18599|18601|225876|18602|18034|242726|66923|23808|20586|20587|67956|213464|68094|228829|83797|83796|57376|16898|192195|17692|99982|18600|67773|75605|18676|15183|17977|17978|20602|19697|338523|320595|66993|69612|21372|226976|81004|74026|66423|77853|11909|104263|319183|319184|319186|319187|170787|319190|319188|15161|319178|68024|60406|3…	https://www.gsea-msigdb.org/gsea/msigdb/mouse/geneset/REACTOME_CHROMATIN_MODIFYING_ENZYMES	192	ENR	REACTOME_CHROMATIN_MODIFYING_ENZYMES	1.8666	0	REACTOME_CHROMATIN_MODIFYING_ENZYMES		TRUE	REACTOME_CHROMATIN_MODIFYING_ENZYMES
				4	2.537602002	2.537602002	2.537602002	0.9971	0.4701	0.0464	0.998	67099|107823|207965|73582|235626|52690|224440|66083|73251|226830|140858|110599566|240427|214917|68073|23808|67956|84505|14055|75410|192195|381022|225888|232811|14013|71449|70673|18193|234135|225518|77630|233904|208043|72895|231051|239122|12180|69726|232187|20937|64707|16468|208266|67768|74729|14056|320204|100504608|77683|110147|213389|214162|69962|433294|68043|403183|72096|74319|70511	https://www.gsea-msigdb.org/gsea/msigdb/mouse/geneset/GOMF_PROTEIN_LYSINE_N_METHYLTRANSFERASE_ACTIVITY	59	ENR	GOMF_PROTEIN_LYSINE_N_METHYLTRANSFERASE_ACTIVITY	1.782	0.0029	GOMF_PROTEIN_LYSINE_N_METHYLTRANSFERASE_ACTIVITY		TRUE	GOMF_PROTEIN_LYSINE_N_METHYLTRANSFERASE_ACTIVITY
				4	2.823908741	2.823908741	2.823908741	0.9985	0.4734	0.0447	0.997	107823|235626|52690|66083|73251|226830|140858|18033|18034|13626|54343|23808|360198|67956|213464|319153|319154|19646|97114|245688|319150|319148|319149|319151|260423|97908|84505|75410|192195|381022|225888|232811|70673|18193|234135|233904|208043|239122|69726|19697|20937|64707|11569|208266|52615|14056|326619|319159|319160|97122|77683|320332|110147|100041230|319161|213389|319155|319156|319157|214162|6…	https://www.gsea-msigdb.org/gsea/msigdb/mouse/geneset/REACTOME_PKMTS_METHYLATE_HISTONE_LYSINES	62	ENR	REACTOME_PKMTS_METHYLATE_HISTONE_LYSINES	1.7881	0.0015	REACTOME_PKMTS_METHYLATE_HISTONE_LYSINES		TRUE	REACTOME_PKMTS_METHYLATE_HISTONE_LYSINES
				4	2.823908741	2.823908741	2.823908741	1	0.5426	0.0124	0.235	107823|15469|15468|71974|27374|99890|214572|381813|102182|235626|52690|224440|73251|226830|140858|240427|13626|23808|67956|84505|14055|75410|192195|381022|225888|232811|14013|70673|18193|234135|230025|225518|77630|233904|208043|72895|231051|239122|12180|69726|232187|20937|64707|16468|208266|66617|67768|74729|52615|14056|59035|77683|110147|213389|214162|14113|237730|74319	https://www.gsea-msigdb.org/gsea/msigdb/mouse/geneset/GOMF_HISTONE_METHYLTRANSFERASE_ACTIVITY	58	ENR	GOMF_HISTONE_METHYLTRANSFERASE_ACTIVITY	2.0146	0	GOMF_HISTONE_METHYLTRANSFERASE_ACTIVITY		TRUE	GOMF_HISTONE_METHYLTRANSFERASE_ACTIVITY
				4	2.823908741	2.823908741	2.823908741	1	0.7473	0.0109	0.151	328572|223770|54169|268936|70088|54387|217127|269424|76901|14534|12190|244349|12914|18519|28019	https://www.gsea-msigdb.org/gsea/msigdb/mouse/geneset/GOMF_HISTONE_H3_ACETYLTRANSFERASE_ACTIVITY	15	ENR	GOMF_HISTONE_H3_ACETYLTRANSFERASE_ACTIVITY	2.0442	0	GOMF_HISTONE_H3_ACETYLTRANSFERASE_ACTIVITY		TRUE	GOMF_HISTONE_H3_ACETYLTRANSFERASE_ACTIVITY
				4	2.823908741	2.823908741	2.823908741	1	0.4838	0.048	1	269252|229906|76055|268936|17979|269424|270627|107435|24075|228019|228714|217031|108143|56292|97243|67877|72057|71777|70646|328572|223770|54169|72117|78783|74763|70088|216825|56441|18519|17692|54387|67773|14534|17977|12190|70999|93674|11909|100043497|71988|23989|12753|77805|217127|76901|244349|12914|12593|73242|28019|81601	https://www.gsea-msigdb.org/gsea/msigdb/mouse/geneset/GOMF_PEPTIDE_N_ACETYLTRANSFERASE_ACTIVITY	51	ENR	GOMF_PEPTIDE_N_ACETYLTRANSFERASE_ACTIVITY	1.7736	0	GOMF_PEPTIDE_N_ACETYLTRANSFERASE_ACTIVITY		TRUE	GOMF_PEPTIDE_N_ACETYLTRANSFERASE_ACTIVITY
				4	2.823908741	2.823908741	2.823908741	1	0.4786	0.0229	0.79	26409|268936|66233|269424|140858|24075|56456|66464|83766|319944|228980|228714|226182|21343|75565|72195|225895|217031|24074|208146|108143|108946|407786|246103|78656|217218|13831|71777|223527|328572|227867|11461|223770|76719|54169|11465|78783|68691|103537|27878|70088|228829|231151|56397|109115|73247|101206|102162|239510|100683|21427|216825|64050|69481|101943|66979|66125|18519|108155|271508|17692|73…	https://www.gsea-msigdb.org/gsea/msigdb/mouse/geneset/GOCC_HISTONE_ACETYLTRANSFERASE_COMPLEX	86	ENR	GOCC_HISTONE_ACETYLTRANSFERASE_COMPLEX	1.8991	0	GOCC_HISTONE_ACETYLTRANSFERASE_COMPLEX		TRUE	GOCC_HISTONE_ACETYLTRANSFERASE_COMPLEX
				4	2.823908741	2.823908741	2.823908741	1	0.6334	0.0121	0.335	107817|76804|99982|216850|108829|75605|18676|30841|338523|225876|320595|16468|214899|104263|244694|230674|193796|218214|20591|20592|22289|229675|277250|233902|77035|71952|67014|15460	https://www.gsea-msigdb.org/gsea/msigdb/mouse/geneset/GOMF_PROTEIN_DEMETHYLASE_ACTIVITY	28	ENR	GOMF_PROTEIN_DEMETHYLASE_ACTIVITY	1.9866	0	GOMF_PROTEIN_DEMETHYLASE_ACTIVITY		TRUE	GOMF_PROTEIN_DEMETHYLASE_ACTIVITY
				4	2.823908741	2.823908741	2.823908741	1	0.5323	0.0306	0.942	107817|76804|99982|216850|108829|75605|67096|231642|18676|69113|30841|72041|268420|338523|225876|320595|13112|16468|13076|13114|214899|53973|337924|26383|104263|13077|13121|244694|230674|193796|218214|20591|20592|22289|229675|277250|233902|77035|71952|67014|15460	https://www.gsea-msigdb.org/gsea/msigdb/mouse/geneset/GOMF_DEMETHYLASE_ACTIVITY	41	ENR	GOMF_DEMETHYLASE_ACTIVITY	1.85	0	GOMF_DEMETHYLASE_ACTIVITY		TRUE	GOMF_DEMETHYLASE_ACTIVITY
				5	2.823908741	2.823908741	2.823908741	1	0.548	0.0121	0.222	19736|54208|19735|11987|11606|50934|65106|56774|102680|20502|55963|20539|104245|213498|70008|20511|20514|17254|14664|105727|240332|57394|14816|18627|14580|20512|21926|245128|69354|215335|16412|246049|11989|22599|72401|215113|16513|19164|20513|14412|20518|26889|21366|11847|216227|26570|70026|11846|30805|76257|20510|209837|18753|67760|11988	https://www.gsea-msigdb.org/gsea/msigdb/mouse/geneset/GOBP_AMINO_ACID_IMPORT_ACROSS_PLASMA_MEMBRANE	55	ENR	GOBP_AMINO_ACID_IMPORT_ACROSS_PLASMA_MEMBRANE	2.0184	0	GOBP_AMINO_ACID_IMPORT_ACROSS_PLASMA_MEMBRANE		TRUE	GOBP_AMINO_ACID_IMPORT_ACROSS_PLASMA_MEMBRANE
				5	2.823908741	2.823908741	2.823908741	1	0.5129	0.0474	0.999	73822|69354|103098|215335|625098|22598|246049|74338|215332|22599|72401|215113|20513|78830|50799|234595|50934|30962|242607|56774|102680|55963|20539|104245|21366|268706|20511|26570|20514|234967|17254|14664|22348|105727|76257|20510|209837|240332|14057|53896|67760|208638|20512	https://www.gsea-msigdb.org/gsea/msigdb/mouse/geneset/GOMF_NEUTRAL_L_AMINO_ACID_TRANSMEMBRANE_TRANSPORTER_ACTIVITY	43	ENR	GOMF_NEUTRAL_L_AMINO_ACID_TRANSMEMBRANE_TRANSPORTER_ACTIVITY	1.7768	0	GOMF_NEUTRAL_L_AMINO_ACID_TRANSMEMBRANE_TRANSPORTER_ACTIVITY		TRUE	GOMF_NEUTRAL_L_AMINO_ACID_TRANSMEMBRANE_TRANSPORTER_ACTIVITY
				5	2.769551079	2.769551079	2.769551079	0.9983	0.6426	0.0421	0.993	69354|215335|246049|215332|234967|17254|76257|209837|50934|14057|56774|53896|55963|67760|229706|20539|21366	https://www.gsea-msigdb.org/gsea/msigdb/mouse/geneset/GOBP_ALANINE_TRANSPORT	17	ENR	GOBP_ALANINE_TRANSPORT	1.7993	0.0017	GOBP_ALANINE_TRANSPORT		TRUE	GOBP_ALANINE_TRANSPORT
				5	2.823908741	2.823908741	2.823908741	1	0.4212	0.0295	0.933	73822|11606|20532|16973|74087|54140|50934|30962|65106|18037|20983|229706|14609|14805|104245|18479|70008|268706|234967|72055|17254|14664|105727|243616|240332|11539|11540|12934|14816|193034|20496|54393|11998|14580|16181|229517|320106|69354|103098|328059|22598|16412|74338|22599|14815|94281|94282|16513|18408|83885|15551|20513|78830|214663|50799|71803|68267|20927|16176|94245|16523|319352|20518|26889|3…	https://www.gsea-msigdb.org/gsea/msigdb/mouse/geneset/GOBP_AMINO_ACID_TRANSPORT	180	ENR	GOBP_AMINO_ACID_TRANSPORT	1.8549	0	GOBP_AMINO_ACID_TRANSPORT		TRUE	GOBP_AMINO_ACID_TRANSPORT
				5	2.30980392	2.30980392	2.30980392	0.9951	0.6467	0.0395	0.988	69354|215335|246049|215332|234967|17254|105727|76257|209837|234595|50934|14057|56774|55963|67760|21366	https://www.gsea-msigdb.org/gsea/msigdb/mouse/geneset/GOMF_ALANINE_TRANSMEMBRANE_TRANSPORTER_ACTIVITY	16	ENR	GOMF_ALANINE_TRANSMEMBRANE_TRANSPORTER_ACTIVITY	1.8094	0.0049	GOMF_ALANINE_TRANSMEMBRANE_TRANSPORTER_ACTIVITY		TRUE	GOMF_ALANINE_TRANSMEMBRANE_TRANSPORTER_ACTIVITY
				5	2.823908741	2.823908741	2.823908741	1	0.4901	0.0402	0.991	19736|54208|19735|11606|54140|18168|65106|20983|15550|20539|14805|20910|213498|70008|14812|105727|99296|16846|11539|57394|108068|11540|12934|108073|20496|54393|18627|11998|12424|15560|16181|20617|18439|21926|16412|246049|268860|14815|72401|215113|15551|19164|16176|232333|94245|11847|56643|216227|22044|11846|76257|98256|226407|67760|64051|15565	https://www.gsea-msigdb.org/gsea/msigdb/mouse/geneset/GOBP_REGULATION_OF_AMINO_ACID_TRANSPORT	56	ENR	GOBP_REGULATION_OF_AMINO_ACID_TRANSPORT	1.8063	0	GOBP_REGULATION_OF_AMINO_ACID_TRANSPORT		TRUE	GOBP_REGULATION_OF_AMINO_ACID_TRANSPORT
				5	2.823908741	2.823908741	2.823908741	1	0.5611	0.0297	0.934	69354|103098|215335|22598|246049|74338|11989|72401|215113|11987|214663|20532|50934|30962|56774|102680|55963|20540|20539|21366|26570|20514|234967|17254|72472|105727|76257|209837|53896|67760|14411|330836	https://www.gsea-msigdb.org/gsea/msigdb/mouse/geneset/REACTOME_AMINO_ACID_TRANSPORT_ACROSS_THE_PLASMA_MEMBRANE	32	ENR	REACTOME_AMINO_ACID_TRANSPORT_ACROSS_THE_PLASMA_MEMBRANE	1.8535	0	REACTOME_AMINO_ACID_TRANSPORT_ACROSS_THE_PLASMA_MEMBRANE		TRUE	REACTOME_AMINO_ACID_TRANSPORT_ACROSS_THE_PLASMA_MEMBRANE
				5	2.823908741	2.823908741	2.823908741	1	0.4942	0.0463	0.999	73822|19736|217325|19735|20532|74087|50934|30962|56774|102680|18037|55963|20540|229706|20539|104245|70008|268706|20514|234967|17254|14664|105727|16846|240332|57394|69354|103098|215335|625098|22598|246049|74338|215332|22599|72401|215113|234595|21366|26570|83429|22348|76257|20510|209837|14057|94279|94280|53896|67760|208638|330836|18023	https://www.gsea-msigdb.org/gsea/msigdb/mouse/geneset/GOBP_NEUTRAL_AMINO_ACID_TRANSPORT	53	ENR	GOBP_NEUTRAL_AMINO_ACID_TRANSPORT	1.779	0	GOBP_NEUTRAL_AMINO_ACID_TRANSPORT		TRUE	GOBP_NEUTRAL_AMINO_ACID_TRANSPORT
				6	2.823908741	2.823908741	2.823908741	1	0.5199	0.0147	0.464	26442|26444|56207|73677|59025|19170|19171|73902|26445|56436|26446|19172|56812|19173|19175|19177|16913|19179|19181|23996|100494|19184|67089|70247|53380|69077|66997|23997|59029|21762|22123|19185|230249|66998|66413|17463|57296|56085|67151|19192|53382|103554|228769|94232|20494|19186|15925|16912|22222|269523|15507|26443|30940|20422|68818|19358|22215|19182|106042|19359|26440|19166|19167|26441	https://www.gsea-msigdb.org/gsea/msigdb/mouse/geneset/GOCC_PROTEASOME_COMPLEX	64	ENR	GOCC_PROTEASOME_COMPLEX	1.9577	0	GOCC_PROTEASOME_COMPLEX		TRUE	GOCC_PROTEASOME_COMPLEX
				6	2.823908741	2.823908741	2.823908741	1	0.4704	0.0489	1	26442|26444|73677|19170|19171|73902|16150|26445|26446|19172|19173|19175|19177|16913|19179|19181|78294|23996|18033|19184|108723|18035|67089|70247|670593|53380|665578|69077|66997|18751|23997|59029|22186|21762|22187|22123|22190|19185|66998|66413|17463|57296|67151|19188|621823|21402|19192|103554|228769|19696|19186|12675|16151|26443|19697|12042|18036|103583|26965|19182|240354|26440|19166|19167|26441	https://www.gsea-msigdb.org/gsea/msigdb/mouse/geneset/REACTOME_ACTIVATION_OF_NF_KAPPAB_IN_B_CELLS	65	ENR	REACTOME_ACTIVATION_OF_NF_KAPPAB_IN_B_CELLS	1.7704	0	REACTOME_ACTIVATION_OF_NF_KAPPAB_IN_B_CELLS		TRUE	REACTOME_ACTIVATION_OF_NF_KAPPAB_IN_B_CELLS
				6	2.823908741	2.823908741	2.823908741	1	0.4944	0.0252	0.876	26442|26444|73677|19170|19171|73902|26445|26446|19172|19173|14460|19175|19177|16913|16825|19179|16396|19181|78294|23996|19184|67089|70247|53380|69077|66997|23997|59029|22186|21762|22187|22123|22062|22190|19185|66998|21423|66413|21406|17463|57296|67151|19188|621823|19192|103554|228769|109594|19186|21349|14462|26443|22601|12572|11350|12400|19182|16909|214162|17420|26440|66671|14461|19166|19167|26441	https://www.gsea-msigdb.org/gsea/msigdb/mouse/geneset/REACTOME_RUNX1_REGULATES_TRANSCRIPTION_OF_GENES_INVOLVED_IN_DIFFERENTIATION_OF_HSCS	66	ENR	REACTOME_RUNX1_REGULATES_TRANSCRIPTION_OF_GENES_INVOLVED_IN_DIFFERENTIATION_OF_HSCS	1.8783	0	REACTOME_RUNX1_REGULATES_TRANSCRIPTION_OF_GENES_INVOLVED_IN_DIFFERENTIATION_OF_HSCS		TRUE	REACTOME_RUNX1_REGULATES_TRANSCRIPTION_OF_GENES_INVOLVED_IN_DIFFERENTIATION_OF_HSCS
				6	2.795880017	2.795880017	2.795880017	0.9984	0.5029	0.0361	0.984	26442|26444|73677|19170|19171|73902|26445|26446|19172|19173|19175|19177|16913|12006|19179|19181|78294|23996|19184|67089|70247|53380|69077|66997|23997|59029|22186|21762|22187|22123|22190|19185|66998|66413|17463|57296|67151|19188|621823|19192|103554|228769|19186|26443|66313|21951|74493|12005|68031|19182|26440|19166|19167|26441	https://www.gsea-msigdb.org/gsea/msigdb/mouse/geneset/REACTOME_DEGRADATION_OF_AXIN	54	ENR	REACTOME_DEGRADATION_OF_AXIN	1.8218	0.0016	REACTOME_DEGRADATION_OF_AXIN		TRUE	REACTOME_DEGRADATION_OF_AXIN
				6	2.823908741	2.823908741	2.823908741	1	0.5044	0.0141	0.411	26442|26444|73677|19170|19171|73902|26445|26446|19172|19173|11652|19175|19177|16913|19179|19181|78294|23996|19184|224111|67089|22230|70247|53380|23797|69077|18024|66997|23997|76650|59029|22186|18477|21762|22187|22123|22190|19185|50868|66998|66413|17463|57296|67151|19188|56637|621823|21402|19192|103554|328572|228769|140742|230784|11651|19186|269523|17135|20821|108079|26443|67443|18759|12013|27401|…	https://www.gsea-msigdb.org/gsea/msigdb/mouse/geneset/REACTOME_KEAP1_NFE2L2_PATHWAY	77	ENR	REACTOME_KEAP1_NFE2L2_PATHWAY	1.9692	0	REACTOME_KEAP1_NFE2L2_PATHWAY		TRUE	REACTOME_KEAP1_NFE2L2_PATHWAY
				6	2.823908741	2.823908741	2.823908741	1	0.4854	0.0299	0.935	26442|26444|73677|19170|19171|73902|26445|26446|19172|19173|11652|19175|19177|16913|19179|19181|78294|23996|19184|67089|11798|70247|53380|23797|69077|72607|66997|66894|23997|59029|22186|21762|19720|22187|22123|22190|19185|66998|66413|73162|17463|57296|67151|19188|54484|621823|19192|103554|228769|12995|13000|11651|109294|19186|17999|13001|26443|21951|74493|19211|56424|68031|19182|14302|26440|19166…	https://www.gsea-msigdb.org/gsea/msigdb/mouse/geneset/REACTOME_REGULATION_OF_PTEN_STABILITY_AND_ACTIVITY	68	ENR	REACTOME_REGULATION_OF_PTEN_STABILITY_AND_ACTIVITY	1.8523	0	REACTOME_REGULATION_OF_PTEN_STABILITY_AND_ACTIVITY		TRUE	REACTOME_REGULATION_OF_PTEN_STABILITY_AND_ACTIVITY
				6	2.823908741	2.823908741	2.823908741	1	0.4854	0.0426	0.993	26442|26444|73677|19170|19171|73902|13543|26445|26446|19172|19173|19175|19177|16913|19179|19181|78294|23996|19184|67089|70247|53380|69077|66997|23997|59029|22186|21762|22187|22123|22190|19185|66998|66413|17463|57296|67151|19188|621823|19192|103554|228769|56513|19186|14370|26443|66313|22418|57265|14365|14367|14366|75788|14362|19182|106042|14369|26440|19166|19167|26441	https://www.gsea-msigdb.org/gsea/msigdb/mouse/geneset/REACTOME_ASYMMETRIC_LOCALIZATION_OF_PCP_PROTEINS	61	ENR	REACTOME_ASYMMETRIC_LOCALIZATION_OF_PCP_PROTEINS	1.7977	0	REACTOME_ASYMMETRIC_LOCALIZATION_OF_PCP_PROTEINS		TRUE	REACTOME_ASYMMETRIC_LOCALIZATION_OF_PCP_PROTEINS
				7	2.823908741	2.823908741	2.823908741	1	0.3919	0.0442	0.997	22378|109113|237339|16598|320817|212391|381404|107435|18140|225876|223828|19720|57749|26992|57746|330890|69587|76073|23808|20586|20587|217578|213464|83797|19821|381686|70103|20375|74022|218973|93759|64383|209011|14815|75329|18600|67773|383491|664799|18676|320595|77853|11909|30941|12649|15270|170787|18673|14958|56632|77683|171506|110147|319173|218214|319176|621893|67246|319162|232440|214162|67334|…	https://www.gsea-msigdb.org/gsea/msigdb/mouse/geneset/GOBP_EPIGENETIC_REGULATION_OF_GENE_EXPRESSION	252	ENR	GOBP_EPIGENETIC_REGULATION_OF_GENE_EXPRESSION	1.7912	0	GOBP_EPIGENETIC_REGULATION_OF_GENE_EXPRESSION		TRUE	GOBP_EPIGENETIC_REGULATION_OF_GENE_EXPRESSION
				7	2.823908741	2.823908741	2.823908741	1	0.5869	0.0117	0.272	12566|72290|75329|99982|74522|228012|237339|233904|72895|24086|18676|239122|20833|70122|18509|51810|320595|223828|666704|17345|54343|13831|71777|217578|75339|13548|218850|84505|54427|21849|67246|108989|214162|240069|21349|81601|109263	https://www.gsea-msigdb.org/gsea/msigdb/mouse/geneset/GOBP_REGULATION_OF_CHROMATIN_ORGANIZATION	37	ENR	GOBP_REGULATION_OF_CHROMATIN_ORGANIZATION	2.0004	0	GOBP_REGULATION_OF_CHROMATIN_ORGANIZATION		TRUE	GOBP_REGULATION_OF_CHROMATIN_ORGANIZATION
				7	2.823908741	2.823908741	2.823908741	0.9985	0.531	0.0399	0.991	17191|75329|99982|74522|237339|433759|239122|73503|13433|223828|666704|13018|54343|20586|12151|104271|75339|14056|331623|13548|218850|13435|13436|84505|54427|21849|77683|15201|110147|75410|17192|67246|214162|240069|53892	https://www.gsea-msigdb.org/gsea/msigdb/mouse/geneset/GOBP_DNA_METHYLATION_DEPENDENT_HETEROCHROMATIN_FORMATION	35	ENR	GOBP_DNA_METHYLATION_DEPENDENT_HETEROCHROMATIN_FORMATION	1.8075	0.0015	GOBP_DNA_METHYLATION_DEPENDENT_HETEROCHROMATIN_FORMATION		TRUE	GOBP_DNA_METHYLATION_DEPENDENT_HETEROCHROMATIN_FORMATION
				7	2.823908741	2.823908741	2.823908741	1	0.4884	0.0098	0.123	74522|237339|68675|217827|622480|107435|18140|223828|57749|57746|330890|51788|69587|76073|20586|217578|70790|218973|93759|19820|17191|75329|99982|14897|192119|383491|18676|20466|320595|15270|12151|30951|14958|77683|110147|319173|12593|319176|73139|621893|67246|94244|319162|232440|214162|67334|98999|77605|56335|15078|15081|229700|404634|109095|15364|16905|16906|16907|12419|13433|666704|98558|24176…	https://www.gsea-msigdb.org/gsea/msigdb/mouse/geneset/GOBP_HETEROCHROMATIN_FORMATION	133	ENR	GOBP_HETEROCHROMATIN_FORMATION	2.0561	0	GOBP_HETEROCHROMATIN_FORMATION		TRUE	GOBP_HETEROCHROMATIN_FORMATION
				7	2.823908741	2.823908741	2.823908741	1	0.5828	0.0098	0.085	116848|17191|75329|99982|74522|101867|237339|433759|18676|239122|20937|73503|13433|320595|223828|16468|666704|214899|13018|13626|54343|20586|12151|104271|75339|52615|14056|331623|13548|93762|218850|13435|13436|84505|54427|21849|77683|14055|15201|110147|75410|17192|67246|214162|240069|53892|93759	https://www.gsea-msigdb.org/gsea/msigdb/mouse/geneset/GOBP_FACULTATIVE_HETEROCHROMATIN_FORMATION	47	ENR	GOBP_FACULTATIVE_HETEROCHROMATIN_FORMATION	2.076	0	GOBP_FACULTATIVE_HETEROCHROMATIN_FORMATION		TRUE	GOBP_FACULTATIVE_HETEROCHROMATIN_FORMATION
				7	2.823908741	2.823908741	2.823908741	1	0.4617	0.0113	0.24	109113|74522|237339|68675|217827|622480|107435|18140|223828|75953|19720|57749|57746|330890|51788|69587|76073|20586|217578|70790|218973|93759|209011|19820|17191|68729|75329|99982|14897|192119|383491|18676|20466|320595|12649|15270|12151|22083|30951|22431|14958|77683|110147|319173|12593|319176|73139|621893|67246|94244|319162|232440|214162|67334|98999|77605|56335|15078|15081|380855|229700|404634|1090…	https://www.gsea-msigdb.org/gsea/msigdb/mouse/geneset/GOBP_NEGATIVE_REGULATION_OF_GENE_EXPRESSION_EPIGENETIC	164	ENR	GOBP_NEGATIVE_REGULATION_OF_GENE_EXPRESSION_EPIGENETIC	2.0118	0	GOBP_NEGATIVE_REGULATION_OF_GENE_EXPRESSION_EPIGENETIC		TRUE	GOBP_NEGATIVE_REGULATION_OF_GENE_EXPRESSION_EPIGENETIC
				7	2.823908741	2.823908741	2.823908741	1	0.6812	0.009	0.086	12566|217578|75329|99982|74522|75339|237339|13548|218850|18676|239122|84505|54427|21849|320595|223828|67246|666704|108989|214162|240069|109263|54343	https://www.gsea-msigdb.org/gsea/msigdb/mouse/geneset/GOBP_REGULATION_OF_HETEROCHROMATIN_FORMATION	23	ENR	GOBP_REGULATION_OF_HETEROCHROMATIN_FORMATION	2.075	0	GOBP_REGULATION_OF_HETEROCHROMATIN_FORMATION		TRUE	GOBP_REGULATION_OF_HETEROCHROMATIN_FORMATION
				8	2.823908741	2.823908741	2.823908741	1	0.6232	0.0116	0.236	100038882|15469|15902|99982|19090|14460|56484|105855|20851|19014|20846|11480|16331|23871|26416|97165|223770|67017|56199|217127|20848|15251|11479|16323|21349|14461|98366|223690	https://www.gsea-msigdb.org/gsea/msigdb/mouse/geneset/GOBP_POSITIVE_REGULATION_OF_ERYTHROCYTE_DIFFERENTIATION	28	ENR	GOBP_POSITIVE_REGULATION_OF_ERYTHROCYTE_DIFFERENTIATION	2.0137	0	GOBP_POSITIVE_REGULATION_OF_ERYTHROCYTE_DIFFERENTIATION		TRUE	GOBP_POSITIVE_REGULATION_OF_ERYTHROCYTE_DIFFERENTIATION
				8	2.823908741	2.823908741	2.823908741	1	0.5058	0.0342	0.978	78249|238247|107817|224792|20807|14460|237339|16598|14380|14381|12183|56419|13871|17684|223770|67017|110257|17089|56199|18174|19743|16923|50875|11733|15185|20104|21349|15122|12053|16596|19354|11655|19746|234549|319653|13829|19014|19353|11656|216781|15126|20533|13828|26565|16969|226844|234396|104416|59003|210035|20679|230257	https://www.gsea-msigdb.org/gsea/msigdb/mouse/geneset/GOBP_ERYTHROCYTE_DEVELOPMENT	52	ENR	GOBP_ERYTHROCYTE_DEVELOPMENT	1.8305	0	GOBP_ERYTHROCYTE_DEVELOPMENT		TRUE	GOBP_ERYTHROCYTE_DEVELOPMENT
				8	2.823908741	2.823908741	2.823908741	1	0.4072	0.0379	0.987	15902|237339|16598|11717|14380|14381|17189|20850|108156|20586|56199|107371|20277|18174|20375|15251|64602|11479|103213|223870|14462|15122|16596|76959|15139|319653|12010|13829|19353|241525|399568|15126|100503572|12765|12125|67490|26565|17289|16889|226844|20848|16909|20679|230257|21833|66154|78249|80280|15469|12159|21399|12028|12628|14460|56484|74769|11480|14130|59287|16331|93686|56419|226419|13871|…	https://www.gsea-msigdb.org/gsea/msigdb/mouse/geneset/GOBP_MYELOID_CELL_HOMEOSTASIS	214	ENR	GOBP_MYELOID_CELL_HOMEOSTASIS	1.8157	0	GOBP_MYELOID_CELL_HOMEOSTASIS		TRUE	GOBP_MYELOID_CELL_HOMEOSTASIS
				8	2.823908741	2.823908741	2.823908741	1	0.6726	0.0249	0.858	15902|12611|19354|70026|19014|19353|20683|59003|210035|216781|15185|17189|19645|56419|20687|13423	https://www.gsea-msigdb.org/gsea/msigdb/mouse/geneset/GOBP_ENUCLEATE_ERYTHROCYTE_DIFFERENTIATION	16	ENR	GOBP_ENUCLEATE_ERYTHROCYTE_DIFFERENTIATION	1.8833	0	GOBP_ENUCLEATE_ERYTHROCYTE_DIFFERENTIATION		TRUE	GOBP_ENUCLEATE_ERYTHROCYTE_DIFFERENTIATION
				8	2.823908741	2.823908741	2.823908741	1	0.456	0.0127	0.327	15402|15902|19255|56417|19090|20807|237339|17096|16598|16825|105855|11717|12484|16590|14380|14381|16658|18477|17189|20850|16452|21423|20586|20044|67017|20068|56199|107371|20085|20277|22339|18174|19743|16923|50875|20375|20088|15251|11733|64602|50794|11479|20104|223870|14462|15122|16596|12367|76959|100900|19354|15526|22778|99982|18771|319653|12010|13829|19014|19353|15368|26934|20683|20846|241525|67…	https://www.gsea-msigdb.org/gsea/msigdb/mouse/geneset/GOBP_ERYTHROCYTE_HOMEOSTASIS	168	ENR	GOBP_ERYTHROCYTE_HOMEOSTASIS	1.988	0	GOBP_ERYTHROCYTE_HOMEOSTASIS		TRUE	GOBP_ERYTHROCYTE_HOMEOSTASIS
				8	2.823908741	2.823908741	2.823908741	1	0.5297	0.0254	0.874	100038882|15469|15402|15902|15526|99982|19090|14460|17096|233904|56484|16825|105855|20851|12010|19014|20846|241525|11480|16658|16331|93686|20850|22761|23871|26416|12571|97165|74443|223770|67017|22695|56199|14582|217127|20375|20848|15251|12192|16909|50794|11479|16323|21349|14461|223870|98366|223690	https://www.gsea-msigdb.org/gsea/msigdb/mouse/geneset/GOBP_REGULATION_OF_ERYTHROCYTE_DIFFERENTIATION	48	ENR	GOBP_REGULATION_OF_ERYTHROCYTE_DIFFERENTIATION	1.8786	0	GOBP_REGULATION_OF_ERYTHROCYTE_DIFFERENTIATION		TRUE	GOBP_REGULATION_OF_ERYTHROCYTE_DIFFERENTIATION
				9	2.795880017	2.795880017	2.795880017	0.9984	0.6305	0.0175	0.528	68652|21929|66724|71648|67513|235461|16151|229603|268749|192652|70238|671535|192159|235610|20184|108937|226409|170711|268564|360216|231130|217365|75452|18412|244666	https://www.gsea-msigdb.org/gsea/msigdb/mouse/geneset/GOMF_K63_LINKED_POLYUBIQUITIN_MODIFICATION_DEPENDENT_PROTEIN_BINDING	25	ENR	GOMF_K63_LINKED_POLYUBIQUITIN_MODIFICATION_DEPENDENT_PROTEIN_BINDING	1.9464	0.0016	GOMF_K63_LINKED_POLYUBIQUITIN_MODIFICATION_DEPENDENT_PROTEIN_BINDING		TRUE	GOMF_K63_LINKED_POLYUBIQUITIN_MODIFICATION_DEPENDENT_PROTEIN_BINDING
				9	2.823908741	2.823908741	2.823908741	1	0.4476	0.0116	0.203	21848|76804|75746|109113|22385|237339|320817|270627|107435|18140|17954|54561|14933|17955|22110|52808|72480|107815|24074|26992|12416|12418|19708|494448|67628|52609|103554|67155|20586|13619|54383|213464|68094|241915|26356|70103|17688|68142|320795|74022|219249|93759|14265|18150|67772|54387|664799|18676|71735|20926|64144|70122|17216|338523|320595|21951|243272|16842|15270|244059|50927|320790|66262|205…	https://www.gsea-msigdb.org/gsea/msigdb/mouse/geneset/GOMF_HISTONE_BINDING	232	ENR	GOMF_HISTONE_BINDING	2.0238	0	GOMF_HISTONE_BINDING		TRUE	GOMF_HISTONE_BINDING
				9	2.823908741	2.823908741	2.823908741	1	0.5534	0.0034	0.018	76804|75746|269610|73708|69009|237339|140858|270627|18140|12419|228880|381678|27223|75565|241764|24074|108946|12416|12418|19708|494448|52609|103136|71777|207165|103537|70802|75339|26356|239510|17688|230674|338467|74022|219249|14265|17692|20729|75796|101867|67772|72895|18676|69260|71735|22589|12648|338523|223723|320595|17765|78658|214899|76044|21652|74016|12412|12417|278240|270624|74322|30951|5261…	https://www.gsea-msigdb.org/gsea/msigdb/mouse/geneset/GOMF_METHYLATION_DEPENDENT_PROTEIN_BINDING	75	ENR	GOMF_METHYLATION_DEPENDENT_PROTEIN_BINDING	2.14	0	GOMF_METHYLATION_DEPENDENT_PROTEIN_BINDING		TRUE	GOMF_METHYLATION_DEPENDENT_PROTEIN_BINDING
				9	2.823908741	2.823908741	2.823908741	1	0.4354	0.0222	0.688	214763|68652|66724|21848|76804|75746|73708|13858|75007|235461|237339|17096|320817|270627|18140|234779|106025|15170|24074|54609|26992|19185|12416|12418|19708|224170|56085|494448|52609|103554|20586|94232|70802|26356|27354|170711|239510|17688|360216|231130|15925|74022|219249|13163|56489|71382|93759|14265|244666|21929|71648|224824|109676|17692|107976|16792|98766|11735|67772|16151|229603|18676|71735|6…	https://www.gsea-msigdb.org/gsea/msigdb/mouse/geneset/GOMF_MODIFICATION_DEPENDENT_PROTEIN_BINDING	185	ENR	GOMF_MODIFICATION_DEPENDENT_PROTEIN_BINDING	1.9203	0	GOMF_MODIFICATION_DEPENDENT_PROTEIN_BINDING		TRUE	GOMF_MODIFICATION_DEPENDENT_PROTEIN_BINDING
				10	2.585026652	-2.585026652	2.585026652	-0.9974	-0.5954	0.0123	0.71	52064|56075|71365|26876|66108|71361|14555|12850|67914|18105|57869|71883|230027|227683|15357|217707|67426|76889|71707|320717|18104|67876|56857	https://www.gsea-msigdb.org/gsea/msigdb/mouse/geneset/GOBP_QUINONE_METABOLIC_PROCESS	23	ENR	GOBP_QUINONE_METABOLIC_PROCESS	-1.9551	0.0026	GOBP_QUINONE_METABOLIC_PROCESS		TRUE	GOBP_QUINONE_METABOLIC_PROCESS
				10	2.27572413	-2.27572413	2.27572413	-0.9947	-0.5559	0.0275	0.958	18127|20751|52064|56075|15926|71365|11428|12313|12314|11651|12315|14528|320415|12850|242642|67914|19286|99138|71883|230027|227683|217707|67426|76889|15519	https://www.gsea-msigdb.org/gsea/msigdb/mouse/geneset/REACTOME_METABOLISM_OF_COFACTORS	25	ENR	REACTOME_METABOLISM_OF_COFACTORS	-1.8632	0.0053	REACTOME_METABOLISM_OF_COFACTORS		TRUE	REACTOME_METABOLISM_OF_COFACTORS
				10	2.107905397	-2.107905397	2.107905397	-0.9922	-0.5768	0.0436	0.998	52064|56075|71365|66108|71361|12850|67914|57869|71883|230027|227683|15357|217707|67426|76889|71707|320717|18104|67876	https://www.gsea-msigdb.org/gsea/msigdb/mouse/geneset/GOBP_UBIQUINONE_METABOLIC_PROCESS	19	ENR	GOBP_UBIQUINONE_METABOLIC_PROCESS	-1.7983	0.0078	GOBP_UBIQUINONE_METABOLIC_PROCESS		TRUE	GOBP_UBIQUINONE_METABOLIC_PROCESS
				10	2.823908741	-2.823908741	2.823908741	-1	-0.6578	0.0118	0.693	52064|56075|71365|66108|12850|67914|57869|71883|230027|227683|217707|67426|76889|71707|320717|67876	https://www.gsea-msigdb.org/gsea/msigdb/mouse/geneset/GOBP_QUINONE_BIOSYNTHETIC_PROCESS	16	ENR	GOBP_QUINONE_BIOSYNTHETIC_PROCESS	-1.9598	0	GOBP_QUINONE_BIOSYNTHETIC_PROCESS		TRUE	GOBP_QUINONE_BIOSYNTHETIC_PROCESS
				11	2.823908741	-2.823908741	2.823908741	-1	-0.5337	0.0205	0.901	16497|16498|16499|56727|98711|17252|77974|108841|105014|11670|58810|11677|20148|67861|66375|11997|14187|26876|208665|56043|622402|110198|27384|105387|105349|432720|83702|70861|28200	https://www.gsea-msigdb.org/gsea/msigdb/mouse/geneset/GOMF_ALDO_KETO_REDUCTASE_NADPH_ACTIVITY	29	ENR	GOMF_ALDO_KETO_REDUCTASE_NADPH_ACTIVITY	-1.8952	0	GOMF_ALDO_KETO_REDUCTASE_NADPH_ACTIVITY		TRUE	GOMF_ALDO_KETO_REDUCTASE_NADPH_ACTIVITY
				11	2.823908741	-2.823908741	2.823908741	-1	-0.4238	0.0065	0.446	14380|14381|26876|622402|27384|105387|105349|432720|83702|70861|12408|109857|67880|76668|28200|234309|17449|17448|14555|333433|14571|14979|216820|76187|14104|98314|71911|15107|52815|269951|67834|170718|15929|217666|16828|106557|16832|16833|17436|107029|109264|23917|23918|97212|11522|15108|11532|69117|100417514|11529|11670|11671|12409|218865|68631|13016|13017|13118|230639|170716|72054|71755|52585|…	https://www.gsea-msigdb.org/gsea/msigdb/mouse/geneset/GOMF_OXIDOREDUCTASE_ACTIVITY_ACTING_ON_CH_OH_GROUP_OF_DONORS	137	ENR	GOMF_OXIDOREDUCTASE_ACTIVITY_ACTING_ON_CH_OH_GROUP_OF_DONORS	-2.0199	0	GOMF_OXIDOREDUCTASE_ACTIVITY_ACTING_ON_CH_OH_GROUP_OF_DONORS		TRUE	GOMF_OXIDOREDUCTASE_ACTIVITY_ACTING_ON_CH_OH_GROUP_OF_DONORS
				11	2.823908741	-2.823908741	2.823908741	-1	-0.6992	0.0025	0.167	58810|11677|67861|11997|14187|26876|208665|56043|622402|110198|27384|105387|105349|432720|83702|70861	https://www.gsea-msigdb.org/gsea/msigdb/mouse/geneset/GOMF_ALDOSE_REDUCTASE_NADPH_ACTIVITY	16	ENR	GOMF_ALDOSE_REDUCTASE_NADPH_ACTIVITY	-2.1073	0	GOMF_ALDOSE_REDUCTASE_NADPH_ACTIVITY		TRUE	GOMF_ALDOSE_REDUCTASE_NADPH_ACTIVITY
				12	2.823908741	2.823908741	2.823908741	1	0.4959	0.0274	0.898	13211|83602|70769|235459|229906|68153|98053|71101|74737|225283|17979|70470|75137|226830|14238|270627|19777|13982|26380|59022|24074|13870|21374|21413|50505|22592|72515|54367|102371|28015|22059|76246|67655|233208|68045|11835|170472|239528|58523|77766|228866|66225|66126|55989|69726|56505|20174|20922|51810|229937|224432|106583|219158|11622|214498|22083|235497|54624|57261|225131|12914|14113|236511|665…	https://www.gsea-msigdb.org/gsea/msigdb/mouse/geneset/GOMF_BASAL_TRANSCRIPTION_MACHINERY_BINDING	64	ENR	GOMF_BASAL_TRANSCRIPTION_MACHINERY_BINDING	1.8694	0	GOMF_BASAL_TRANSCRIPTION_MACHINERY_BINDING		TRUE	GOMF_BASAL_TRANSCRIPTION_MACHINERY_BINDING
				12	2.823908741	2.823908741	2.823908741	1	0.5716	0.0129	0.318	228866|13211|229906|106298|231571|71101|74737|225283|17979|70470|75137|226830|66126|69726|19777|20922|51810|26380|224432|106583|219158|22592|72515|54367|214498|22083|102371|235497|28015|54624|76246|233208|57261|68877|68045|225131|170472|239528|13866|58523|77766|236511	https://www.gsea-msigdb.org/gsea/msigdb/mouse/geneset/GOMF_RNA_POLYMERASE_CORE_ENZYME_BINDING	42	ENR	GOMF_RNA_POLYMERASE_CORE_ENZYME_BINDING	1.9911	0	GOMF_RNA_POLYMERASE_CORE_ENZYME_BINDING		TRUE	GOMF_RNA_POLYMERASE_CORE_ENZYME_BINDING
				12	2.823908741	2.823908741	2.823908741	1	0.4962	0.0304	0.954	13211|229906|106298|231571|71101|74737|225283|17979|70470|75137|226830|24075|19777|26380|13830|22592|67628|72515|54367|102371|28015|76246|233208|68877|68045|170472|239528|13866|18627|218973|58523|77766|228866|54196|17999|240255|12455|109333|72949|101471|66126|69726|20922|51810|14840|12189|224432|106583|219158|319955|214498|22083|235497|54624|22695|57261|225131|70571|56070|30948|19035|236511	https://www.gsea-msigdb.org/gsea/msigdb/mouse/geneset/GOMF_RNA_POLYMERASE_BINDING	62	ENR	GOMF_RNA_POLYMERASE_BINDING	1.8458	0	GOMF_RNA_POLYMERASE_BINDING		TRUE	GOMF_RNA_POLYMERASE_BINDING
				13	2.823908741	2.823908741	2.823908741	1	0.5991	0.0358	0.984	56637|110957|328572|13205|11865|20677|18854|108079|18022|22433|15182|68917|216965|64384|319675|239667|64451|66277|73873|105787|57320|93759|81601|214855	https://www.gsea-msigdb.org/gsea/msigdb/mouse/geneset/GOBP_REGULATION_OF_PROTEIN_ACETYLATION	24	ENR	GOBP_REGULATION_OF_PROTEIN_ACETYLATION	1.8217	0	GOBP_REGULATION_OF_PROTEIN_ACETYLATION		TRUE	GOBP_REGULATION_OF_PROTEIN_ACETYLATION
				13	2.823908741	2.823908741	2.823908741	1	0.6952	0.0122	0.332	110957|328572|13205|11865|20677|18854|108079|18022|22433|216965|319675|239667|64451|73873|105787|81601|214855	https://www.gsea-msigdb.org/gsea/msigdb/mouse/geneset/GOBP_POSITIVE_REGULATION_OF_PROTEIN_ACETYLATION	17	ENR	GOBP_POSITIVE_REGULATION_OF_PROTEIN_ACETYLATION	1.9869	0	GOBP_POSITIVE_REGULATION_OF_PROTEIN_ACETYLATION		TRUE	GOBP_POSITIVE_REGULATION_OF_PROTEIN_ACETYLATION
				13	2.823908741	2.823908741	2.823908741	0.9985	0.4835	0.0378	0.987	229906|20423|100503924|68917|216965|64384|64451|105787|56292|97243|214855|74838|66897|56637|67877|231713|70646|328572|78689|72117|74763|72107|20698|14533|18022|56441|56312|18519|57320|93759|108079|15182|14534|16568|71988|98956|12753|110957|226026|13205|11865|77805|20677|77087|66262|18854|22433|11298|217127|319757|319675|244349|12914|239667|66277|73873|73242|28019|81601|224727	https://www.gsea-msigdb.org/gsea/msigdb/mouse/geneset/GOBP_PROTEIN_ACETYLATION	60	ENR	GOBP_PROTEIN_ACETYLATION	1.8155	0.0015	GOBP_PROTEIN_ACETYLATION		TRUE	GOBP_PROTEIN_ACETYLATION
				14	2.823908741	2.823908741	2.823908741	1	0.4573	0.027	0.916	76130|52575|216850|50496|270627|228980|21343|24074|108143|13877|329559|80886|23808|66310|213464|228829|19821|93759|68729|67772|67773|231051|67278|74322|12729|15161|69556|225280|70465|17299|214162|210529|56335|229700|15469|109095|27374|104457|76781|66926|328162|140858|57773|29808|15108|269536|12419|17283|13626|14711|55982|79221|76719|19646|245688|103551|67933|54427|14055|71340|75410|381022|22289|5…	https://www.gsea-msigdb.org/gsea/msigdb/mouse/geneset/GOCC_METHYLTRANSFERASE_COMPLEX	98	ENR	GOCC_METHYLTRANSFERASE_COMPLEX	1.8638	0	GOCC_METHYLTRANSFERASE_COMPLEX		TRUE	GOCC_METHYLTRANSFERASE_COMPLEX
				14	2.823908741	2.823908741	2.823908741	1	0.6	0.0118	0.196	54194|233904|208043|67773|140858|14534|665775|228714|69612|75565|226976|217031|51812|208146|108946|217588|17283|67278|55982|23808|76719|74322|213464|15161|228829|101206|239510|67933|75410|381022|22289|101739|18519|214162|75812|77305|13486|108155	https://www.gsea-msigdb.org/gsea/msigdb/mouse/geneset/REACTOME_FORMATION_OF_WDR5_CONTAINING_HISTONE_MODIFYING_COMPLEXES	38	ENR	REACTOME_FORMATION_OF_WDR5_CONTAINING_HISTONE_MODIFYING_COMPLEXES	2.0264	0	REACTOME_FORMATION_OF_WDR5_CONTAINING_HISTONE_MODIFYING_COMPLEXES		TRUE	REACTOME_FORMATION_OF_WDR5_CONTAINING_HISTONE_MODIFYING_COMPLEXES
				14	2.823908741	2.823908741	2.823908741	1	0.511	0.0148	0.454	27374|76130|104457|216850|50496|140858|270627|29808|228980|269536|12419|21343|24074|108143|17283|13626|329559|55982|79221|80886|23808|66310|76719|213464|228829|19646|19821|245688|103551|67933|54427|14055|75410|381022|22289|56406|93759|18193|17187|68729|77630|67772|233904|208043|67773|231051|15182|68988|56505|20174|665775|11569|16468|17765|21652|51812|74016|67278|69544|74322|15161|52615|14056|7284…	https://www.gsea-msigdb.org/gsea/msigdb/mouse/geneset/GOCC_HISTONE_METHYLTRANSFERASE_COMPLEX	69	ENR	GOCC_HISTONE_METHYLTRANSFERASE_COMPLEX	1.9601	0	GOCC_HISTONE_METHYLTRANSFERASE_COMPLEX		TRUE	GOCC_HISTONE_METHYLTRANSFERASE_COMPLEX
				15	2.823908741	2.823908741	2.823908741	1	0.699	0.0011	0.001	21429|546118|11911|22385|12173|56200|75678|216443|320595|68845|17975|68895|13666|319955|17913|103136|17872|72515|20586|110052|20587|17089|68979|18432|93762|59035|81898|217995|216877|56717|105372|73674|13866|209011	https://www.gsea-msigdb.org/gsea/msigdb/mouse/geneset/GOBP_POSITIVE_REGULATION_OF_TRANSCRIPTION_BY_RNA_POLYMERASE_I	34	ENR	GOBP_POSITIVE_REGULATION_OF_TRANSCRIPTION_BY_RNA_POLYMERASE_I	2.3319	0	GOBP_POSITIVE_REGULATION_OF_TRANSCRIPTION_BY_RNA_POLYMERASE_I		TRUE	GOBP_POSITIVE_REGULATION_OF_TRANSCRIPTION_BY_RNA_POLYMERASE_I
				15	2.823908741	2.823908741	2.823908741	1	0.6225	0.0045	0.008	116848|404634|21429|546118|11911|22385|12173|56200|75678|216443|230709|21945|320595|68845|17975|68895|13666|319955|17913|103136|17872|72515|20586|110052|20587|17089|68979|18432|93762|68877|50996|26914|59035|81898|217995|216877|12914|56717|105372|73674|13866|432763|68077|192176|209011	https://www.gsea-msigdb.org/gsea/msigdb/mouse/geneset/GOBP_REGULATION_OF_TRANSCRIPTION_BY_RNA_POLYMERASE_I	45	ENR	GOBP_REGULATION_OF_TRANSCRIPTION_BY_RNA_POLYMERASE_I	2.1762	0	GOBP_REGULATION_OF_TRANSCRIPTION_BY_RNA_POLYMERASE_I		TRUE	GOBP_REGULATION_OF_TRANSCRIPTION_BY_RNA_POLYMERASE_I
				15	2.823908741	2.823908741	2.823908741	1	0.5439	0.0084	0.087	404634|106298|21429|546118|22385|12173|21339|216443|21945|64424|68845|13871|13872|68895|21453|103136|17872|101685|14884|72515|66467|20586|20587|21340|17089|68979|18432|93762|68877|50996|26914|81898|217995|66491|56717|105372|73674|13866|20018|66136|432763|68077|66420|209011|116848|19285|11911|56200|75678|230709|320595|21341|16890|17975|13666|319955|17913|110052|12606|59035|216877|69833|12914|28071…	https://www.gsea-msigdb.org/gsea/msigdb/mouse/geneset/GOBP_TRANSCRIPTION_BY_RNA_POLYMERASE_I	67	ENR	GOBP_TRANSCRIPTION_BY_RNA_POLYMERASE_I	2.073	0	GOBP_TRANSCRIPTION_BY_RNA_POLYMERASE_I		TRUE	GOBP_TRANSCRIPTION_BY_RNA_POLYMERASE_I
				16	2.823908741	2.823908741	2.823908741	1	0.6605	0.0232	0.801	14357|16450|328572|270118|18128|103806|433586|333639|207521|16396|78294|19664|14534|22186|18519|22187|74198|22190	https://www.gsea-msigdb.org/gsea/msigdb/mouse/geneset/REACTOME_SIGNALING_BY_NOTCH1	18	ENR	REACTOME_SIGNALING_BY_NOTCH1	1.8949	0	REACTOME_SIGNALING_BY_NOTCH1		TRUE	REACTOME_SIGNALING_BY_NOTCH1
				16	2.823908741	2.823908741	2.823908741	1	0.6079	0.0079	0.063	16450|22631|103806|207521|19164|16396|16449|78294|19664|14534|13388|56334|59287|66894|226548|13710|208117|22186|22187|74198|22190|13649|54485|18759|14357|328572|18132|11651|270118|18128|18550|433586|333639|18131|66340|13645|18519|22608|11487	https://www.gsea-msigdb.org/gsea/msigdb/mouse/geneset/REACTOME_SIGNALING_BY_NOTCH	39	ENR	REACTOME_SIGNALING_BY_NOTCH	2.0928	0	REACTOME_SIGNALING_BY_NOTCH		TRUE	REACTOME_SIGNALING_BY_NOTCH
				16	2.823908741	2.823908741	2.823908741	1	0.4656	0.0306	0.954	16450|18129|14199|16818|17260|16396|26417|18035|59287|12804|16452|21423|13649|54485|15208|56637|21402|14357|328572|18222|18223|22059|18132|66354|11651|18131|12805|66340|18709|13645|12803|17127|15213|20185|140484|66935|12566|18133|11491|16848|103806|17305|433759|19164|15182|16449|19664|13388|22632|20602|19697|17125|20466|15214|208117|21885|22761|17128|18708|16842|11820|16476|56381|27401|60406|2701…	https://www.gsea-msigdb.org/gsea/msigdb/mouse/geneset/WP_DELTANOTCH_SIGNALING_PATHWAY	81	ENR	WP_DELTANOTCH_SIGNALING_PATHWAY	1.8458	0	WP_DELTANOTCH_SIGNALING_PATHWAY		TRUE	WP_DELTANOTCH_SIGNALING_PATHWAY
				17	2.823908741	2.823908741	2.823908741	1	0.4724	0.0421	0.992	14066|12402|19255|56338|29875|16416|77057|14388|101476|19246|16452|19247|214384|230103|18791|22339|14309|18124|54635|11450|18595|71602|14158|11815|55978|20617|26941|121021|414758|16971|208650|18591|19271|18186|110279|71785|11352|18590|15239|16332|76499|99929|20779|107746|58994|19211|19222|75725|51791|71371|16948|231887|29816|11350|12927|215418|234593|215114|269473|30953|18596|14068|20397|22682	https://www.gsea-msigdb.org/gsea/msigdb/mouse/geneset/GOBP_PLATELET_DERIVED_GROWTH_FACTOR_RECEPTOR_SIGNALING_PATHWAY	64	ENR	GOBP_PLATELET_DERIVED_GROWTH_FACTOR_RECEPTOR_SIGNALING_PATHWAY	1.8007	0	GOBP_PLATELET_DERIVED_GROWTH_FACTOR_RECEPTOR_SIGNALING_PATHWAY		TRUE	GOBP_PLATELET_DERIVED_GROWTH_FACTOR_RECEPTOR_SIGNALING_PATHWAY
				17	2.823908741	2.823908741	2.823908741	1	0.6228	0.0147	0.431	14066|12402|19255|16971|208650|19271|18186|15239|16332|20779|19222|75725|214384|230103|14309|16948|29816|234593|215114|11450|269473|11815|14068|55978|20617|26941	https://www.gsea-msigdb.org/gsea/msigdb/mouse/geneset/GOBP_REGULATION_OF_PLATELET_DERIVED_GROWTH_FACTOR_RECEPTOR_SIGNALING_PATHWAY	26	ENR	GOBP_REGULATION_OF_PLATELET_DERIVED_GROWTH_FACTOR_RECEPTOR_SIGNALING_PATHWAY	1.9648	0	GOBP_REGULATION_OF_PLATELET_DERIVED_GROWTH_FACTOR_RECEPTOR_SIGNALING_PATHWAY		TRUE	GOBP_REGULATION_OF_PLATELET_DERIVED_GROWTH_FACTOR_RECEPTOR_SIGNALING_PATHWAY
				18	2.301029996	-2.301029996	2.301029996	-0.995	-0.6526	0.0065	0.441	67013|114896|69597|56384|68316|68117|67453|230935|66826|72113|76614|68653|103172|66075|224904|68943|66098|107197	https://www.gsea-msigdb.org/gsea/msigdb/mouse/geneset/GOBP_CRISTAE_FORMATION	18	ENR	GOBP_CRISTAE_FORMATION	-2.0207	0.005	GOBP_CRISTAE_FORMATION		TRUE	GOBP_CRISTAE_FORMATION
				18	2.823908741	-2.823908741	2.823908741	-1	-0.5333	0.0088	0.555	68099|67184|216821|114896|69597|66092|69923|56384|68316|68117|12028|66821|72113|231430|103172|66075|66098|67013|69089|67067|67453|230935|66826|74143|30059|17869|56322|76614|68653|69773|224904|68943|30056|69934|30055|107197|28185|68115	https://www.gsea-msigdb.org/gsea/msigdb/mouse/geneset/GOBP_INNER_MITOCHONDRIAL_MEMBRANE_ORGANIZATION	38	ENR	GOBP_INNER_MITOCHONDRIAL_MEMBRANE_ORGANIZATION	-1.9908	0	GOBP_INNER_MITOCHONDRIAL_MEMBRANE_ORGANIZATION		TRUE	GOBP_INNER_MITOCHONDRIAL_MEMBRANE_ORGANIZATION
				19	2.823908741	-2.823908741	2.823908741	-1	-0.5699	0.0283	0.963	12040|13171|66885|104776|58875|11992|15356|15108|12035|208982|12036|12039|12041|243382|110446|227095|78038|66948|56357|13382|229517	https://www.gsea-msigdb.org/gsea/msigdb/mouse/geneset/GOBP_BRANCHED_CHAIN_AMINO_ACID_CATABOLIC_PROCESS	21	ENR	GOBP_BRANCHED_CHAIN_AMINO_ACID_CATABOLIC_PROCESS	-1.8573	0	GOBP_BRANCHED_CHAIN_AMINO_ACID_CATABOLIC_PROCESS		TRUE	GOBP_BRANCHED_CHAIN_AMINO_ACID_CATABOLIC_PROCESS
				19	2.30980392	-2.30980392	2.30980392	-0.9951	-0.6228	0.0094	0.591	12040|13171|66885|104776|58875|11992|15108|12035|12036|12039|12041|72039|243382|110446|227095|78038|66948|56357|13382|93747	https://www.gsea-msigdb.org/gsea/msigdb/mouse/geneset/REACTOME_BRANCHED_CHAIN_AMINO_ACID_CATABOLISM	20	ENR	REACTOME_BRANCHED_CHAIN_AMINO_ACID_CATABOLISM	-1.9824	0.0049	REACTOME_BRANCHED_CHAIN_AMINO_ACID_CATABOLISM		TRUE	REACTOME_BRANCHED_CHAIN_AMINO_ACID_CATABOLISM
				20	2.823908741	2.823908741	2.823908741	1	0.6207	0.0077	0.087	77053|223697|230917|20562|18221|14083|16905|64009|16906|16907|216781|12540|13191|18472|18536|13424|77579|226751|94040|103583|57752|67299|16560|15242|18208|225523|18508|320191|320165|319565|212073|21335|26941|234686	https://www.gsea-msigdb.org/gsea/msigdb/mouse/geneset/GOBP_NUCLEAR_MIGRATION	34	ENR	GOBP_NUCLEAR_MIGRATION	2.0729	0	GOBP_NUCLEAR_MIGRATION		TRUE	GOBP_NUCLEAR_MIGRATION
				20	2.823908741	2.823908741	2.823908741	1	0.614	0.004	0.014	13405|77053|223697|230917|20562|24086|229227|381404|18221|14083|16905|64009|16906|16907|107951|216781|12540|13191|18472|18536|13424|77579|226751|94040|103583|57752|12391|67299|16560|15242|56717|18208|225523|18508|320191|320165|30948|93759|319565|212073|21335|26941|234686	https://www.gsea-msigdb.org/gsea/msigdb/mouse/geneset/GOBP_NUCLEUS_LOCALIZATION	43	ENR	GOBP_NUCLEUS_LOCALIZATION	2.1513	0	GOBP_NUCLEUS_LOCALIZATION		TRUE	GOBP_NUCLEUS_LOCALIZATION
				21	2.769551079	2.769551079	2.769551079	0.9983	0.6891	0.0245	0.835	77446|63958|18128|320790|13805|211323|12166|14106|19664|19014|21812|228788|15214|21808|15213|54485	https://www.gsea-msigdb.org/gsea/msigdb/mouse/geneset/GOBP_VENTRICULAR_TRABECULA_MYOCARDIUM_MORPHOGENESIS	16	ENR	GOBP_VENTRICULAR_TRABECULA_MYOCARDIUM_MORPHOGENESIS	1.8877	0.0017	GOBP_VENTRICULAR_TRABECULA_MYOCARDIUM_MORPHOGENESIS		TRUE	GOBP_VENTRICULAR_TRABECULA_MYOCARDIUM_MORPHOGENESIS
				21	2.823908741	2.823908741	2.823908741	1	0.5621	0.0244	0.84	101401|27419|58859|16971|21385|17168|20807|13805|16449|14106|19664|21380|99683|20471|15214|21808|54485|21813|13642|13846|21419|18132|18128|20677|320790|12166|14179|11482|14230|14048|19130|244349|107589|18596|15213|12825|15205	https://www.gsea-msigdb.org/gsea/msigdb/mouse/geneset/GOBP_AORTA_MORPHOGENESIS	37	ENR	GOBP_AORTA_MORPHOGENESIS	1.8867	0	GOBP_AORTA_MORPHOGENESIS		TRUE	GOBP_AORTA_MORPHOGENESIS
				22	2.468521083	2.468521083	2.468521083	0.9966	0.5786	0.0438	0.996	15227|109905|11551|109934|16165|18128|109880|105855|56715|94090|20375|110279|15368|12772|14678|12523|215449|217303|100503659|19712|20983|14265|16859|20912	https://www.gsea-msigdb.org/gsea/msigdb/mouse/geneset/GOBP_NEGATIVE_REGULATION_OF_REGULATED_SECRETORY_PATHWAY	24	ENR	GOBP_NEGATIVE_REGULATION_OF_REGULATED_SECRETORY_PATHWAY	1.7943	0.0034	GOBP_NEGATIVE_REGULATION_OF_REGULATED_SECRETORY_PATHWAY		TRUE	GOBP_NEGATIVE_REGULATION_OF_REGULATED_SECRETORY_PATHWAY
				22	2.823908741	2.823908741	2.823908741	1	0.5546	0.0305	0.945	15227|11551|237782|109934|16165|218460|109880|73205|105855|19349|110279|15368|12772|21463|331461|215449|20983|16859|20912|109905|18128|56715|16952|50873|94090|20375|14678|20479|12523|217303|100503659|19712|14265|20617|19338|11981	https://www.gsea-msigdb.org/gsea/msigdb/mouse/geneset/GOBP_NEGATIVE_REGULATION_OF_EXOCYTOSIS	36	ENR	GOBP_NEGATIVE_REGULATION_OF_EXOCYTOSIS	1.8489	0	GOBP_NEGATIVE_REGULATION_OF_EXOCYTOSIS		TRUE	GOBP_NEGATIVE_REGULATION_OF_EXOCYTOSIS
				23	2.823908741	2.823908741	2.823908741	1	0.5026	0.0231	0.762	214150|26987|13211|12159|230393|380669|56417|19653|76850|14007|268721|98985|22099|13046|53424|103284|13209|94223|74203|83557|98558|21843|29806|78455|16418|83456|68092|22059|16475|67673|67923|433702|239528|217351|234594|72133|80913|14265|17454|14359|227331|636931|192119|213988|101543|213236|229003|230709|16193|21357|208643|233833|21405|22695|19766|17257|20848|75284|21803|66874|80912|72322|19011|23…	https://www.gsea-msigdb.org/gsea/msigdb/mouse/geneset/GOBP_POST_TRANSCRIPTIONAL_GENE_SILENCING	65	ENR	GOBP_POST_TRANSCRIPTIONAL_GENE_SILENCING	1.905	0	GOBP_POST_TRANSCRIPTIONAL_GENE_SILENCING		TRUE	GOBP_POST_TRANSCRIPTIONAL_GENE_SILENCING
				23	2.823908741	2.823908741	2.823908741	1	0.4535	0.025	0.857	214150|26987|13211|14000|380669|56417|19653|83701|23992|56463|68675|217827|622480|214290|22099|53424|74203|57749|57746|330890|29806|21752|22059|16475|433702|58184|234594|78893|52846|72068|232791|17450|14265|104625|231464|69125|636931|192119|213988|101543|213236|13207|229003|74108|230709|77485|21405|210510|20848|75284|21803|230594|66715|94244|98999|56335|66874|80912|72322|15568|12159|76850|215456|…	https://www.gsea-msigdb.org/gsea/msigdb/mouse/geneset/GOBP_REGULATORY_NCRNA_MEDIATED_GENE_SILENCING	119	ENR	GOBP_REGULATORY_NCRNA_MEDIATED_GENE_SILENCING	1.8839	0	GOBP_REGULATORY_NCRNA_MEDIATED_GENE_SILENCING		TRUE	GOBP_REGULATORY_NCRNA_MEDIATED_GENE_SILENCING
				24	2.795880017	2.795880017	2.795880017	0.9984	0.659	0.027	0.905	319955|15376|17913|110052|22385|67772|218333|93697|18432|93762|56200|57432|81898|74370|11835|56717|13716|72308	https://www.gsea-msigdb.org/gsea/msigdb/mouse/geneset/GOBP_POSITIVE_REGULATION_OF_TRANSCRIPTION_BY_RNA_POLYMERASE_III	18	ENR	GOBP_POSITIVE_REGULATION_OF_TRANSCRIPTION_BY_RNA_POLYMERASE_III	1.8679	0.0016	GOBP_POSITIVE_REGULATION_OF_TRANSCRIPTION_BY_RNA_POLYMERASE_III		TRUE	GOBP_POSITIVE_REGULATION_OF_TRANSCRIPTION_BY_RNA_POLYMERASE_III
				24	2.795880017	2.795880017	2.795880017	0.9984	0.571	0.0411	0.991	15376|22385|67772|66653|56200|72895|74370|72162|13716|17937|54683|23963|319955|17913|110052|218333|93697|18432|93762|68877|57432|81898|11835|56717|72308	https://www.gsea-msigdb.org/gsea/msigdb/mouse/geneset/GOBP_REGULATION_OF_TRANSCRIPTION_BY_RNA_POLYMERASE_III	25	ENR	GOBP_REGULATION_OF_TRANSCRIPTION_BY_RNA_POLYMERASE_III	1.8036	0.0016	GOBP_REGULATION_OF_TRANSCRIPTION_BY_RNA_POLYMERASE_III		TRUE	GOBP_REGULATION_OF_TRANSCRIPTION_BY_RNA_POLYMERASE_III
				25	2.823908741	2.823908741	2.823908741	1	0.6726	0.0112	0.161	26419|71175|71653|69601|240641|76089|20346|224617|16177|214812|19699|56876|76454|19283|17242|18508|20358|16800|233064|18786|330914|192176|30957|13488	https://www.gsea-msigdb.org/gsea/msigdb/mouse/geneset/GOBP_POSITIVE_REGULATION_OF_NEURON_MIGRATION	24	ENR	GOBP_POSITIVE_REGULATION_OF_NEURON_MIGRATION	2.0379	0	GOBP_POSITIVE_REGULATION_OF_NEURON_MIGRATION		TRUE	GOBP_POSITIVE_REGULATION_OF_NEURON_MIGRATION
				25	2.823908741	2.823908741	2.823908741	0.9985	0.4937	0.0354	0.983	210801|242050|67263|12323|140570|19283|17242|14714|16800|233064|330914|18096|56637|71653|399558|12550|18183|76454|18508|245555|14766|12825|209012|30957|13488|70771|240641|80883|76089|171171|11491|218194|20346|22253|12386|16177|19699|19353|20358|12767|170729|18786|545474|12322|26419|71175|69601|329278|224617|211323|214812|20848|56876|668303|269473|192176	https://www.gsea-msigdb.org/gsea/msigdb/mouse/geneset/GOBP_REGULATION_OF_NEURON_MIGRATION	56	ENR	GOBP_REGULATION_OF_NEURON_MIGRATION	1.8248	0.0015	GOBP_REGULATION_OF_NEURON_MIGRATION		TRUE	GOBP_REGULATION_OF_NEURON_MIGRATION
				26	2.619788758	-2.619788758	2.619788758	-0.9976	-0.6463	0.0052	0.36	18634|26565|18783|232889|18784|27226|27281|225845|59038|68255|319660|212862|216820|67420|14104|14712|16890|270084|320024|407243	https://www.gsea-msigdb.org/gsea/msigdb/mouse/geneset/GOBP_GLYCEROL_ETHER_METABOLIC_PROCESS	20	ENR	GOBP_GLYCEROL_ETHER_METABOLIC_PROCESS	-2.0424	0.0024	GOBP_GLYCEROL_ETHER_METABOLIC_PROCESS		TRUE	GOBP_GLYCEROL_ETHER_METABOLIC_PROCESS
				26	2.823908741	-2.823908741	2.823908741	-1	-0.6111	0.0063	0.417	18634|26565|18783|232889|18784|27226|27281|225845|59038|68255|11689|13849|13850|71932|319660|212862|216820|67420|14104|14712|16890|270084|320024|407243	https://www.gsea-msigdb.org/gsea/msigdb/mouse/geneset/GOBP_ETHER_METABOLIC_PROCESS	24	ENR	GOBP_ETHER_METABOLIC_PROCESS	-2.026	0	GOBP_ETHER_METABOLIC_PROCESS		TRUE	GOBP_ETHER_METABOLIC_PROCESS
					2.795880017	2.795880017	2.795880017	0.9984	0.6032	0.0111	0.241	236930|19366|216848|107932|269610|67772|109151|68058|13990|22589|75560|93760|12648|17874|76251|81000|74044|319955|93761|67155|54380|244059|20586|20585|71389|226409|233532|320790|93762|21427|68142|268281|15201|330409	https://www.gsea-msigdb.org/gsea/msigdb/mouse/geneset/GOMF_ATP_DEPENDENT_CHROMATIN_REMODELER_ACTIVITY	34	ENR	GOMF_ATP_DEPENDENT_CHROMATIN_REMODELER_ACTIVITY	2.0107	0.0016	GOMF_ATP_DEPENDENT_CHROMATIN_REMODELER_ACTIVITY		TRUE	GOMF_ATP_DEPENDENT_CHROMATIN_REMODELER_ACTIVITY
					2.823908741	2.823908741	2.823908741	1	0.6823	0.0124	0.328	19744|18604|19211|17346|13669|64930|11651|19052|22084|72508|56717|18607|13681|18706|13682|13684|13685|230861|18708	https://www.gsea-msigdb.org/gsea/msigdb/mouse/geneset/BIOCARTA_MTOR_PATHWAY	19	ENR	BIOCARTA_MTOR_PATHWAY	1.9878	0	BIOCARTA_MTOR_PATHWAY		TRUE	BIOCARTA_MTOR_PATHWAY
					2.823908741	2.823908741	2.823908741	1	0.3933	0.0306	0.943	170767|228913|51796|23894|68183|228765|68750|241196|56541|53317|15184|237859|94315|67039|69207|224647|108121|244631|21406|66625|54601|26420|53357|70233|545902|66511|269003|230935|20393|57753|20658|15251|17702|69823|243277|73826|69131|66118|69562|13984|209011|244666|69912|70044|17190|14815|104418|70312|15257|74108|75560|72693|59079|70928|328795|12021|74026|269400|53417|71326|15270|76429|14266|6657…	https://www.gsea-msigdb.org/gsea/msigdb/mouse/geneset/GOCC_NUCLEAR_SPECK	339	ENR	GOCC_NUCLEAR_SPECK	1.8495	0	GOCC_NUCLEAR_SPECK		TRUE	GOCC_NUCLEAR_SPECK
					2.180456064	2.180456064	2.180456064	0.9934	0.6148	0.0435	0.995	240690|14581|19255|22083|12606|16195|67445|19766|20375|22601|20848|230594|16193|14388|16451|14158|20779|17128|16194	https://www.gsea-msigdb.org/gsea/msigdb/mouse/geneset/GOBP_INTERLEUKIN_6_MEDIATED_SIGNALING_PATHWAY	19	ENR	GOBP_INTERLEUKIN_6_MEDIATED_SIGNALING_PATHWAY	1.7955	0.0066	GOBP_INTERLEUKIN_6_MEDIATED_SIGNALING_PATHWAY		TRUE	GOBP_INTERLEUKIN_6_MEDIATED_SIGNALING_PATHWAY
					2.823908741	2.823908741	2.823908741	0.9985	0.5217	0.0349	0.981	67586|381293|327826|233877|107971|64652|227937|12389|75089|14269|18221|22042|214345|83669|232339|216197|13510|269682|16709|170791|11671|17063|21927|18708|232906|93840|53382|13518|105782|13836|244418|218581|77480|11858|18709|19249|71228|11855|208994|228359|67784|229658|19655	https://www.gsea-msigdb.org/gsea/msigdb/mouse/geneset/REACTOME_RND2_GTPASE_CYCLE	43	ENR	REACTOME_RND2_GTPASE_CYCLE	1.8274	0.0015	REACTOME_RND2_GTPASE_CYCLE		TRUE	REACTOME_RND2_GTPASE_CYCLE
					2.30980392	2.30980392	2.30980392	0.9951	0.6357	0.0245	0.839	14061|17190|18121|18213|17257|18015|15364|14184|230674|83433|18109|217166|15904|21907|16835|13131|13389|171469|107503|15208	https://www.gsea-msigdb.org/gsea/msigdb/mouse/geneset/GOBP_NEGATIVE_REGULATION_OF_ASTROCYTE_DIFFERENTIATION	20	ENR	GOBP_NEGATIVE_REGULATION_OF_ASTROCYTE_DIFFERENTIATION	1.8869	0.0049	GOBP_NEGATIVE_REGULATION_OF_ASTROCYTE_DIFFERENTIATION		TRUE	GOBP_NEGATIVE_REGULATION_OF_ASTROCYTE_DIFFERENTIATION
					2.823908741	2.823908741	2.823908741	1	0.6027	0.0315	0.96	15469|328572|20586|83797|57376|66354|22385|17979|22084|27221|20588|19014|59035|22337|56456|114741|93760|12914|20181|18519|21974|20185	https://www.gsea-msigdb.org/gsea/msigdb/mouse/geneset/BIOCARTA_VDR_PATHWAY	22	ENR	BIOCARTA_VDR_PATHWAY	1.8416	0	BIOCARTA_VDR_PATHWAY		TRUE	BIOCARTA_VDR_PATHWAY
					2.823908741	2.823908741	2.823908741	1	0.5091	0.0133	0.317	13211|208144|71586|217207|192170|668137|27041|13209|13204|66942|234374|83456|72935|71981|74691|230073|53817|69192|104721|80861|72047|72198|19704|208084|53975|52513|17454|74351|13206|240255|56200|13207|229003|320209|68278|320632|67040|13681|72162|13682|104806|20589|237911|77591|13680|234733|27225|228889|227674|110957|100048658|13205|212880|67755|218629|71986|94213|69663|78394|71990|72831|67848|679…	https://www.gsea-msigdb.org/gsea/msigdb/mouse/geneset/GOMF_ATP_DEPENDENT_ACTIVITY_ACTING_ON_RNA	74	ENR	GOMF_ATP_DEPENDENT_ACTIVITY_ACTING_ON_RNA	1.9913	0	GOMF_ATP_DEPENDENT_ACTIVITY_ACTING_ON_RNA		TRUE	GOMF_ATP_DEPENDENT_ACTIVITY_ACTING_ON_RNA
					2.823908741	2.823908741	2.823908741	1	0.6057	0.0126	0.318	11496|11652|192119|338521|230822|17988|192897|13138|19058|56217|234094|93742|18858|18212|19153|18992|215798|18213|67453|11651|243914|18015|211323|12833|53321|17926|18810|20481|16202|64383|18991|225608|20655	https://www.gsea-msigdb.org/gsea/msigdb/mouse/geneset/GOBP_PERIPHERAL_NERVOUS_SYSTEM_AXON_ENSHEATHMENT	33	ENR	GOBP_PERIPHERAL_NERVOUS_SYSTEM_AXON_ENSHEATHMENT	1.9907	0	GOBP_PERIPHERAL_NERVOUS_SYSTEM_AXON_ENSHEATHMENT		TRUE	GOBP_PERIPHERAL_NERVOUS_SYSTEM_AXON_ENSHEATHMENT
					2.585026652	-2.585026652	2.585026652	-0.9974	-0.6091	0.0092	0.578	13063|12018|12362|12367|12363|15289|68953|14939|12028|68942|66700|75608|66371|208092|105513|50701|69146|54722|16173|16175|16176	https://www.gsea-msigdb.org/gsea/msigdb/mouse/geneset/REACTOME_PYROPTOSIS	21	ENR	REACTOME_PYROPTOSIS	-1.9856	0.0026	REACTOME_PYROPTOSIS		TRUE	REACTOME_PYROPTOSIS
					2.823908741	2.823908741	2.823908741	1	0.5441	0.0443	0.997	216848|268936|107932|234366|229542|219024|11652|23942|433759|69260|18718|117150|23797|26992|26399|328572|223770|108083|78783|70088|22059|19646|245688|11651|66262|18854|23988|244349|17192	https://www.gsea-msigdb.org/gsea/msigdb/mouse/geneset/REACTOME_REGULATION_OF_TP53_ACTIVITY_THROUGH_ACETYLATION	29	ENR	REACTOME_REGULATION_OF_TP53_ACTIVITY_THROUGH_ACETYLATION	1.7898	0	REACTOME_REGULATION_OF_TP53_ACTIVITY_THROUGH_ACETYLATION		TRUE	REACTOME_REGULATION_OF_TP53_ACTIVITY_THROUGH_ACETYLATION
					2.823908741	2.823908741	2.823908741	1	0.4861	0.0225	0.686	231600|216848|252870|69642|22196|231798|56642|68275|19891|98403|12419|21975|235559|22025|22218|56469|23939|213990|56501|68501|26885|20684|80297|20610|21752|56196|22059|12995|70350|27354|80750|106021|170930|338467|56717|69723|75826|57320|319719|57444|67241|12265|17344|13163|56489|93759|17140|17187|245000|19361|74132|15499|19822|16341|13001|72145|15257|226541|15258|94092|22589|72693|107951|13144|19…	https://www.gsea-msigdb.org/gsea/msigdb/mouse/geneset/GOCC_PML_BODY	83	ENR	GOCC_PML_BODY	1.9205	0	GOCC_PML_BODY		TRUE	GOCC_PML_BODY
					2.823908741	2.823908741	2.823908741	1	0.5184	0.0446	0.997	12566|70769|231915|116748|68276|20624|20595|12812|243963|75956|70767|56541|68988|55989|70052|20227|13716|224092|245474|244879|70645|53890|218333|20630|216853|93697|53379|57432|102423|16470|52477|14030|57444|14113|237730|22687|14265|276919	https://www.gsea-msigdb.org/gsea/msigdb/mouse/geneset/GOCC_CAJAL_BODY	38	ENR	GOCC_CAJAL_BODY	1.7878	0	GOCC_CAJAL_BODY		TRUE	GOCC_CAJAL_BODY
					2.161150909	2.161150909	2.161150909	0.9931	0.6316	0.047	0.999	227292|52468|69274|329506|231571|67655|12534|13548|68991|12454|57261|107951|69131|264064|69562|12572|26413	https://www.gsea-msigdb.org/gsea/msigdb/mouse/geneset/GOMF_RNA_POLYMERASE_II_CTD_HEPTAPEPTIDE_REPEAT_MODIFYING_ACTIVITY	17	ENR	GOMF_RNA_POLYMERASE_II_CTD_HEPTAPEPTIDE_REPEAT_MODIFYING_ACTIVITY	1.7765	0.0069	GOMF_RNA_POLYMERASE_II_CTD_HEPTAPEPTIDE_REPEAT_MODIFYING_ACTIVITY		TRUE	GOMF_RNA_POLYMERASE_II_CTD_HEPTAPEPTIDE_REPEAT_MODIFYING_ACTIVITY
					2.823908741	-2.823908741	2.823908741	-1	-0.4414	0.0284	0.963	11761|213043|64384|75387|97212|11522|15108|11529|68631|13016|13017|68346|67883|26876|74147|76238|14433|269378|11615|58875|11668|56847|15446|214579|56752|15484|74022|53415|229228|547253|110391|67795|93759|64383|209011|15492|17449|236539|14555|333433|14979|50721|11669|69772|226646|109754|13382|20322|17995|14661|15107|22235|15926|269951|67834|11545|15929|71724|71872|16828|16832|17436|107029|109264	https://www.gsea-msigdb.org/gsea/msigdb/mouse/geneset/GOMF_NAD_BINDING	64	ENR	GOMF_NAD_BINDING	-1.8582	0	GOMF_NAD_BINDING		TRUE	GOMF_NAD_BINDING
					2.585026652	-2.585026652	2.585026652	-0.9974	-0.5253	0.0396	0.996	217737|268390|11932|11933|435376|56445|100900|81489|56812|67035|11931|23950|54411|66861|99349|14885|77286|19339|19341|19346|208263|240832|66148|67713|17713|15502	https://www.gsea-msigdb.org/gsea/msigdb/mouse/geneset/GOMF_ATPASE_ACTIVATOR_ACTIVITY	26	ENR	GOMF_ATPASE_ACTIVATOR_ACTIVITY	-1.8118	0.0026	GOMF_ATPASE_ACTIVATOR_ACTIVITY		TRUE	GOMF_ATPASE_ACTIVATOR_ACTIVITY
					2.823908741	2.823908741	2.823908741	1	0.6772	0.0109	0.167	16536|80297|20742|12289|12550|380698|58176|20541|20271|67300|19743|56315|22138|11928|68794|20741|18810|20533|19264|71393|319504|16514	https://www.gsea-msigdb.org/gsea/msigdb/mouse/geneset/GOMF_ANKYRIN_BINDING	22	ENR	GOMF_ANKYRIN_BINDING	2.037	0	GOMF_ANKYRIN_BINDING		TRUE	GOMF_ANKYRIN_BINDING
					2.823908741	2.823908741	2.823908741	1	0.5589	0.0179	0.557	76055|104215|18260|11652|69183|72993|58887|218397|74741|18997|232430|18024|56636|227358|67389|20411|23830|24014|26416|18759|19247|109905|21752|16000|170731|20511|11651|16333|16337|17258|13867|16367|384783|18753|66277|13603|11450|13869|68465|14734|237542	https://www.gsea-msigdb.org/gsea/msigdb/mouse/geneset/GOBP_POSITIVE_REGULATION_OF_GLUCOSE_IMPORT	41	ENR	GOBP_POSITIVE_REGULATION_OF_GLUCOSE_IMPORT	1.9418	0	GOBP_POSITIVE_REGULATION_OF_GLUCOSE_IMPORT		TRUE	GOBP_POSITIVE_REGULATION_OF_GLUCOSE_IMPORT
					2.48148606	2.48148606	2.48148606	0.9967	0.5972	0.0368	0.986	27103|100037258|16663|13665|19653|17974|65964|17973|56334|18755|208643|13666|17872|110957|13205|230784|67843|18854|18148|19106|14151|15467|230809|16210|67333	https://www.gsea-msigdb.org/gsea/msigdb/mouse/geneset/GOBP_REGULATION_OF_TRANSLATION_IN_RESPONSE_TO_STRESS	25	ENR	GOBP_REGULATION_OF_TRANSLATION_IN_RESPONSE_TO_STRESS	1.8191	0.0033	GOBP_REGULATION_OF_TRANSLATION_IN_RESPONSE_TO_STRESS		TRUE	GOBP_REGULATION_OF_TRANSLATION_IN_RESPONSE_TO_STRESS
					2.823908741	2.823908741	2.823908741	1	0.7498	0.0034	0.015	116848|67019|70769|106298|101867|331623|20085|93762|64934|18676|20937|320595|21408|14791|93759|20017|72344	https://www.gsea-msigdb.org/gsea/msigdb/mouse/geneset/GOBP_NUCLEOLUS_ORGANIZATION	17	ENR	GOBP_NUCLEOLUS_ORGANIZATION	2.1488	0	GOBP_NUCLEOLUS_ORGANIZATION		TRUE	GOBP_NUCLEOLUS_ORGANIZATION
					2.537602002	2.537602002	2.537602002	0.9971	0.4549	0.0442	0.997	13842|71461|22174|26564|16542|12978|11477|18198|11481|12167|19886|21846|11480|21687|13839|14255|16590|13649|66042|21813|18212|13836|13838|16337|18187|13841|216616|13869|18595|13866|11479|69585|100042150|116701|14257|270190|20187|13844|18211|13805|13845|70274|18186|26563|21814|17295|12305|18214|100044509|26362|12168|269275|17005|13846|13848|14183|17289|14186|18213|13867|14254|11682|23920|12166|198…	https://www.gsea-msigdb.org/gsea/msigdb/mouse/geneset/GOMF_TRANSMEMBRANE_RECEPTOR_PROTEIN_KINASE_ACTIVITY	77	ENR	GOMF_TRANSMEMBRANE_RECEPTOR_PROTEIN_KINASE_ACTIVITY	1.7918	0.0029	GOMF_TRANSMEMBRANE_RECEPTOR_PROTEIN_KINASE_ACTIVITY		TRUE	GOMF_TRANSMEMBRANE_RECEPTOR_PROTEIN_KINASE_ACTIVITY
					2.086186148	2.086186148	2.086186148	0.9918	0.6382	0.046	0.998	18759|22034|16150|18049|18053|78294|18033|18035|19697|17874|22186|22187|22190|16179|18412|192656	https://www.gsea-msigdb.org/gsea/msigdb/mouse/geneset/REACTOME_P75NTR_SIGNALS_VIA_NF_KB	16	ENR	REACTOME_P75NTR_SIGNALS_VIA_NF_KB	1.7833	0.0082	REACTOME_P75NTR_SIGNALS_VIA_NF_KB		TRUE	REACTOME_P75NTR_SIGNALS_VIA_NF_KB
					2.823908741	-2.823908741	2.823908741	-1	-0.6813	0.0111	0.66	52637|66162|26371|68250|68523|217149|30926|72284|72199|69046|56748|74316|67008|73046|78653	https://www.gsea-msigdb.org/gsea/msigdb/mouse/geneset/GOBP_PROTEIN_MATURATION_BY_IRON_SULFUR_CLUSTER_TRANSFER	15	ENR	GOBP_PROTEIN_MATURATION_BY_IRON_SULFUR_CLUSTER_TRANSFER	-1.9668	0	GOBP_PROTEIN_MATURATION_BY_IRON_SULFUR_CLUSTER_TRANSFER		TRUE	GOBP_PROTEIN_MATURATION_BY_IRON_SULFUR_CLUSTER_TRANSFER
					2.823908741	2.823908741	2.823908741	1	0.404	0.0275	0.92	21848|76804|58198|19651|20689|216850|16598|13380|16973|13990|11477|18140|69890|212712|66923|67155|14797|19696|20586|209446|13619|19698|21425|18158|12550|18160|19821|11651|12622|20393|14176|56353|22018|12934|15251|20130|17126|11479|17127|12387|22772|20674|16412|81879|12224|75560|22632|50764|19697|22418|18451|11909|16009|16842|269275|19211|14175|15161|18119|26395|18128|11545|18854|17131|20750|75788…	https://www.gsea-msigdb.org/gsea/msigdb/mouse/geneset/WP_MECHANISMS_ASSOCIATED_WITH_PLURIPOTENCY	285	ENR	WP_MECHANISMS_ASSOCIATED_WITH_PLURIPOTENCY	1.8615	0	WP_MECHANISMS_ASSOCIATED_WITH_PLURIPOTENCY		TRUE	WP_MECHANISMS_ASSOCIATED_WITH_PLURIPOTENCY
					2.795880017	2.795880017	2.795880017	0.9984	0.6592	0.023	0.766	24046|13115|11512|56399|11651|108079|11298|19219|57385|233571|21814|18754|105787|12775|19217|22164|14683|107476	https://www.gsea-msigdb.org/gsea/msigdb/mouse/geneset/GOBP_RESPONSE_TO_PROSTAGLANDIN_E	18	ENR	GOBP_RESPONSE_TO_PROSTAGLANDIN_E	1.9046	0.0016	GOBP_RESPONSE_TO_PROSTAGLANDIN_E		TRUE	GOBP_RESPONSE_TO_PROSTAGLANDIN_E
					2.823908741	2.823908741	2.823908741	1	0.4291	0.0231	0.785	22145|60595|76932|217944|73178|228012|68041|24061|13006|234214|56376|12540|76073|22330|11845|23912|64930|13998|229841|13383|208628|192662|22350|71602|14086|53860|276919|56430|227753|56427|16897|17318|218397|16571|94190|12125|106952|544817|20740|16573|21973|214137|211673|320191|223435|74237|233276|328580|26920|19687|216846|11308|16906|12442|16800|218977|22627|105988|23924|110033|73804|70394|227800…	https://www.gsea-msigdb.org/gsea/msigdb/mouse/geneset/HALLMARK_MITOTIC_SPINDLE	199	ENR	HALLMARK_MITOTIC_SPINDLE	1.9004	0	HALLMARK_MITOTIC_SPINDLE		TRUE	HALLMARK_MITOTIC_SPINDLE
					2.292429824	2.292429824	2.292429824	0.9949	0.6468	0.0472	0.999	12048|18212|16412|27273|18128|12389|14083|12043|17210|217057|18706|21885|20779|16402|20583	https://www.gsea-msigdb.org/gsea/msigdb/mouse/geneset/GOBP_NEGATIVE_REGULATION_OF_ANOIKIS	15	ENR	GOBP_NEGATIVE_REGULATION_OF_ANOIKIS	1.7766	0.0051	GOBP_NEGATIVE_REGULATION_OF_ANOIKIS		TRUE	GOBP_NEGATIVE_REGULATION_OF_ANOIKIS
					2.823908741	2.823908741	2.823908741	1	0.6538	0.0263	0.888	19247|76055|12288|58991|16443|54126|28146|320790|14601|14602|545156|15364|19324|228355|69227|54393|93759|18555	https://www.gsea-msigdb.org/gsea/msigdb/mouse/geneset/GOBP_GROWTH_HORMONE_SECRETION	18	ENR	GOBP_GROWTH_HORMONE_SECRETION	1.8733	0	GOBP_GROWTH_HORMONE_SECRETION		TRUE	GOBP_GROWTH_HORMONE_SECRETION
					2.823908741	-2.823908741	2.823908741	-1	-0.4997	8.00E-04	0.048	67003|228026|69597|22272|11946|11947|11949|270166|66904|27425|381314|15108|71679|20917|11957|28080|12858|56282|12859|226153|381760|75398|21780|18747|108037|67184|17991|66885|15526|11655|17448|64657|118451|11669|110446|66948|11429|26897|227197|171210|171281|12974|68349|217698|56454|72535|13382|51798|11820|11847|53895|13177|71911|17995|14194|14661|15107|68646|78330|67041|64704|71147|13171|20845|528…	https://www.gsea-msigdb.org/gsea/msigdb/mouse/geneset/REACTOME_MITOCHONDRIAL_PROTEIN_DEGRADATION	79	ENR	REACTOME_MITOCHONDRIAL_PROTEIN_DEGRADATION	-2.1941	0	REACTOME_MITOCHONDRIAL_PROTEIN_DEGRADATION		TRUE	REACTOME_MITOCHONDRIAL_PROTEIN_DEGRADATION
					2.823908741	2.823908741	2.823908741	1	0.4539	0.0463	0.998	83493|104015|219024|77116|67073|224020|107650|240752|18718|117150|19341|74769|18719|320981|210376|101476|234729|16331|56209|170835|54384|320634|11842|320207|170749|66443|56305|75669|77980|19062|240753|231999|244882|234129|225326|106869|50767|69769|18709|19249|18710|18706|83435|269180|11840|18704|17772|30955|53332|64436|234515|219135|18705|109135|83436|18720|97287|18717|16332|20975|18707|18708|104…	https://www.gsea-msigdb.org/gsea/msigdb/mouse/geneset/REACTOME_PI_METABOLISM	76	ENR	REACTOME_PI_METABOLISM	1.7816	0	REACTOME_PI_METABOLISM		TRUE	REACTOME_PI_METABOLISM
					2.48148606	2.48148606	2.48148606	0.9967	0.555	0.049	1	233908|15468|229906|23957|14897|59024|19014|68776|17978|20181|24074|230753|216154|234959|214855|78656|14884|23989|69790|67381|327987|20182|56406|320165|20185|19183|18193|15460	https://www.gsea-msigdb.org/gsea/msigdb/mouse/geneset/GOMF_NUCLEAR_THYROID_HORMONE_RECEPTOR_BINDING	28	ENR	GOMF_NUCLEAR_THYROID_HORMONE_RECEPTOR_BINDING	1.7699	0.0033	GOMF_NUCLEAR_THYROID_HORMONE_RECEPTOR_BINDING		TRUE	GOMF_NUCLEAR_THYROID_HORMONE_RECEPTOR_BINDING
					2.823908741	2.823908741	2.823908741	1	0.6665	0.0371	0.987	18762|70737|56513|16456|75788|78294|21803|21812|22186|102098|22187|22190|93742|11848|21813	https://www.gsea-msigdb.org/gsea/msigdb/mouse/geneset/REACTOME_TGF_BETA_RECEPTOR_SIGNALING_IN_EMT_EPITHELIAL_TO_MESENCHYMAL_TRANSITION	15	ENR	REACTOME_TGF_BETA_RECEPTOR_SIGNALING_IN_EMT_EPITHELIAL_TO_MESENCHYMAL_TRANSITION	1.8181	0	REACTOME_TGF_BETA_RECEPTOR_SIGNALING_IN_EMT_EPITHELIAL_TO_MESENCHYMAL_TRANSITION		TRUE	REACTOME_TGF_BETA_RECEPTOR_SIGNALING_IN_EMT_EPITHELIAL_TO_MESENCHYMAL_TRANSITION
					2.823908741	-2.823908741	2.823908741	-1	-0.6383	0.0107	0.64	107047|66506|73635|56424|67564|56351|15519|15525|71769|69702|241950|12461|12759|74318|74142|59030|14976|56088	https://www.gsea-msigdb.org/gsea/msigdb/mouse/geneset/GOBP_CHAPERONE_MEDIATED_PROTEIN_COMPLEX_ASSEMBLY	18	ENR	GOBP_CHAPERONE_MEDIATED_PROTEIN_COMPLEX_ASSEMBLY	-1.9717	0	GOBP_CHAPERONE_MEDIATED_PROTEIN_COMPLEX_ASSEMBLY		TRUE	GOBP_CHAPERONE_MEDIATED_PROTEIN_COMPLEX_ASSEMBLY
					2.795880017	2.795880017	2.795880017	0.9984	0.6629	0.0227	0.766	432530|210044|104111|104110|14160|381489|11513|12310|16867|11555|14309|22095|14680|110157|140498|11556|11434|13488	https://www.gsea-msigdb.org/gsea/msigdb/mouse/geneset/GOBP_ACTIVATION_OF_ADENYLATE_CYCLASE_ACTIVITY	18	ENR	GOBP_ACTIVATION_OF_ADENYLATE_CYCLASE_ACTIVITY	1.9042	0.0016	GOBP_ACTIVATION_OF_ADENYLATE_CYCLASE_ACTIVITY		TRUE	GOBP_ACTIVATION_OF_ADENYLATE_CYCLASE_ACTIVITY
					1.841637508	-1.841637508	1.841637508	-0.9856	-0.5961	0.0446	0.999	69634|12843|17194|17319|74568|228139|69675|71145|18391|20511|20514|71701|117167|16149|11690|11820	https://www.gsea-msigdb.org/gsea/msigdb/mouse/geneset/GOBP_PROTEIN_TRIMERIZATION	16	ENR	GOBP_PROTEIN_TRIMERIZATION	-1.7915	0.0144	GOBP_PROTEIN_TRIMERIZATION		TRUE	GOBP_PROTEIN_TRIMERIZATION
					2.585026652	-2.585026652	2.585026652	-0.9974	-0.5093	0.0456	0.999	66369|67103|98386|77219|225791|78925|69772|67460|94224|71755|11677|208665|109778|233016|26378|105387|74754|105349|13360|99586|68730|83702|224907|70861|71916|26922|111175|57357|106529|73166	https://www.gsea-msigdb.org/gsea/msigdb/mouse/geneset/GOMF_OXIDOREDUCTASE_ACTIVITY_ACTING_ON_THE_CH_CH_GROUP_OF_DONORS_NAD_OR_NADP_AS_ACCEPTOR	30	ENR	GOMF_OXIDOREDUCTASE_ACTIVITY_ACTING_ON_THE_CH_CH_GROUP_OF_DONORS_NAD_OR_NADP_AS_ACCEPTOR	-1.7872	0.0026	GOMF_OXIDOREDUCTASE_ACTIVITY_ACTING_ON_THE_CH_CH_GROUP_OF_DONORS_NAD_OR_NADP_AS_ACCEPTOR		TRUE	GOMF_OXIDOREDUCTASE_ACTIVITY_ACTING_ON_THE_CH_CH_GROUP_OF_DONORS_NAD_OR_NADP_AS_ACCEPTOR
					2.48148606	2.48148606	2.48148606	0.9967	0.5571	0.0454	0.998	21386|381695|21407|15526|17979|12454|16449|22601|51810|18024|26380|213541|94088|241950|12193|15208|56637|58202|22695|14056|18128|77889|20848|106042|69131|69562|71950|19712|15205	https://www.gsea-msigdb.org/gsea/msigdb/mouse/geneset/GOBP_NEGATIVE_REGULATION_OF_STEM_CELL_DIFFERENTIATION	29	ENR	GOBP_NEGATIVE_REGULATION_OF_STEM_CELL_DIFFERENTIATION	1.7854	0.0033	GOBP_NEGATIVE_REGULATION_OF_STEM_CELL_DIFFERENTIATION		TRUE	GOBP_NEGATIVE_REGULATION_OF_STEM_CELL_DIFFERENTIATION
					2.327902142	2.327902142	2.327902142	0.9953	0.6238	0.0272	0.899	18783|18126|18127|11504|56484|11606|13615|16846|268903|236266|100535|18667|93757|75410|229357|11576|14453|13874|16323|238871|16324|93759	https://www.gsea-msigdb.org/gsea/msigdb/mouse/geneset/GOBP_OVULATION	22	ENR	GOBP_OVULATION	1.8692	0.0047	GOBP_OVULATION		TRUE	GOBP_OVULATION
					2.823908741	2.823908741	2.823908741	1	0.5237	0.0458	0.998	14634|140486|381293|18993|24136|12140|330938|15364|20602|100182|18028|11878|18032|18536|14183|18222|18223|18992|13190|57752|14179|14182|67299|16560|22416|244667|15242|225523|13797|18508|320191|22421|22422|20473|320165|21335	https://www.gsea-msigdb.org/gsea/msigdb/mouse/geneset/GOBP_CELL_PROLIFERATION_IN_FOREBRAIN	36	ENR	GOBP_CELL_PROLIFERATION_IN_FOREBRAIN	1.7809	0	GOBP_CELL_PROLIFERATION_IN_FOREBRAIN		TRUE	GOBP_CELL_PROLIFERATION_IN_FOREBRAIN
					2.008773924	-2.008773924	2.008773924	-0.9902	-0.5851	0.0476	1	66592|69597|18673|12034|73078|69029|234847|66865|170756|215999|66815|27377|216001|68514|78506|381038|68115	https://www.gsea-msigdb.org/gsea/msigdb/mouse/geneset/REACTOME_MITOCHONDRIAL_CALCIUM_ION_TRANSPORT	17	ENR	REACTOME_MITOCHONDRIAL_CALCIUM_ION_TRANSPORT	-1.7808	0.0098	REACTOME_MITOCHONDRIAL_CALCIUM_ION_TRANSPORT		TRUE	REACTOME_MITOCHONDRIAL_CALCIUM_ION_TRANSPORT
					2.795880017	2.795880017	2.795880017	0.9984	0.5541	0.046	0.998	12162|14118|68750|51810|20471|211739|63953|242864|19225|26383|18712|26416|209446|216805|20668|384061|210029|16846|56717|53896|14013|70673|107221|93759|14461|63873|22724	https://www.gsea-msigdb.org/gsea/msigdb/mouse/geneset/GOBP_REGULATION_OF_BROWN_FAT_CELL_DIFFERENTIATION	27	ENR	GOBP_REGULATION_OF_BROWN_FAT_CELL_DIFFERENTIATION	1.7812	0.0016	GOBP_REGULATION_OF_BROWN_FAT_CELL_DIFFERENTIATION		TRUE	GOBP_REGULATION_OF_BROWN_FAT_CELL_DIFFERENTIATION
					2.823908741	-2.823908741	2.823908741	-1	-0.5684	0.0147	0.794	66694|68165|72168|11761|213043|109006|67006|12763|14297|218341|22436|66383|227197|14148|72900|52637|66162|217149|67680|71724|69046|71872|74316|14151|69367|73046	https://www.gsea-msigdb.org/gsea/msigdb/mouse/geneset/GOMF_2_IRON_2_SULFUR_CLUSTER_BINDING	26	ENR	GOMF_2_IRON_2_SULFUR_CLUSTER_BINDING	-1.9299	0	GOMF_2_IRON_2_SULFUR_CLUSTER_BINDING		TRUE	GOMF_2_IRON_2_SULFUR_CLUSTER_BINDING
					2.823908741	2.823908741	2.823908741	1	0.4174	0.0294	0.932	216739|17896|104015|23925|71779|66878|71946|225849|17025|12349|242418|20341|28199|219094|68875|229363|21672|59028|67151|383295|54484|107566|217232|68591|18174|12892|19743|14664|12359|11433|228608|11733|15467|11828|84585|20741|13034|53415|78908|67216|17524|19044|22276|72674|74136|16596|70827|71648|14815|65107|56224|98766|213988|22344|74104|71683|59125|13829|15199|63828|26397|21961|338523|15126|544…	https://www.gsea-msigdb.org/gsea/msigdb/mouse/geneset/HALLMARK_HEME_METABOLISM	186	ENR	HALLMARK_HEME_METABOLISM	1.8558	0	HALLMARK_HEME_METABOLISM		TRUE	HALLMARK_HEME_METABOLISM
					2.823908741	2.823908741	2.823908741	1	0.6729	0.0319	0.967	71709|232906|71302|76088|80837|218581|18709|94190|223435|11855|277360|320634|228359|18708|71435|330914	https://www.gsea-msigdb.org/gsea/msigdb/mouse/geneset/REACTOME_RHOJ_GTPASE_CYCLE	16	ENR	REACTOME_RHOJ_GTPASE_CYCLE	1.8382	0	REACTOME_RHOJ_GTPASE_CYCLE		TRUE	REACTOME_RHOJ_GTPASE_CYCLE
					2.769551079	2.769551079	2.769551079	0.9983	0.6611	0.0418	0.991	80297|17136|110876|11735|16485|16554|20740|12741|230822|53321|13383|269116|13823|118454|64383	https://www.gsea-msigdb.org/gsea/msigdb/mouse/geneset/GOCC_PARANODE_REGION_OF_AXON	15	ENR	GOCC_PARANODE_REGION_OF_AXON	1.8018	0.0017	GOCC_PARANODE_REGION_OF_AXON		TRUE	GOCC_PARANODE_REGION_OF_AXON
					2.552841969	-2.552841969	2.552841969	-0.9972	-0.5073	0.0206	0.903	12763|97884|12764|234356|13478|13480|12499|58193|53618|14584|218138|69080|331026|14583|50798|67980|54342|17308|216558|109785|14923|29858|54128|22235|76355|107652|227620|67883|22122|14430|234730|26384|26430|110119	https://www.gsea-msigdb.org/gsea/msigdb/mouse/geneset/GOBP_NUCLEOTIDE_SUGAR_METABOLIC_PROCESS	34	ENR	GOBP_NUCLEOTIDE_SUGAR_METABOLIC_PROCESS	-1.8937	0.0028	GOBP_NUCLEOTIDE_SUGAR_METABOLIC_PROCESS		TRUE	GOBP_NUCLEOTIDE_SUGAR_METABOLIC_PROCESS
					2.823908741	2.823908741	2.823908741	1	0.4845	0.0269	0.905	56417|14456|68169|16542|109880|241196|15235|16416|17940|21687|17242|18024|105787|18145|216439|23939|18609|21752|14161|69807|110135|99571|16000|79264|12223|18787|231130|110829|56717|17869|18012|56312|11600|57875|16163|67733|21929|14462|108079|16153|15111|22601|67996|15368|18667|11352|56636|15894|19645|22393|11789|20356|21416|12562|12633|20254|107889|16189|18049|74244|12576|50500|15901|241035|19013…	https://www.gsea-msigdb.org/gsea/msigdb/mouse/geneset/GOBP_NEGATIVE_REGULATION_OF_EPITHELIAL_CELL_APOPTOTIC_PROCESS	74	ENR	GOBP_NEGATIVE_REGULATION_OF_EPITHELIAL_CELL_APOPTOTIC_PROCESS	1.8677	0	GOBP_NEGATIVE_REGULATION_OF_EPITHELIAL_CELL_APOPTOTIC_PROCESS		TRUE	GOBP_NEGATIVE_REGULATION_OF_EPITHELIAL_CELL_APOPTOTIC_PROCESS
					2.795880017	2.795880017	2.795880017	0.9984	0.6812	0.0346	0.979	52635|272636|11744|56486|93739|18015|83433|67443|20147|217303|23943|57436|18618|18830|66734	https://www.gsea-msigdb.org/gsea/msigdb/mouse/geneset/GOMF_PHOSPHATIDYLETHANOLAMINE_BINDING	15	ENR	GOMF_PHOSPHATIDYLETHANOLAMINE_BINDING	1.8285	0.0016	GOMF_PHOSPHATIDYLETHANOLAMINE_BINDING		TRUE	GOMF_PHOSPHATIDYLETHANOLAMINE_BINDING
					2.27572413	-2.27572413	2.27572413	-0.9947	-0.6064	0.0283	0.965	14718|14719|15926|23923|108682|67834|229905|170718|234724|15929|12833|16922|76187|66128|18293|239017|13382|78920	https://www.gsea-msigdb.org/gsea/msigdb/mouse/geneset/GOBP_2_OXOGLUTARATE_METABOLIC_PROCESS	18	ENR	GOBP_2_OXOGLUTARATE_METABOLIC_PROCESS	-1.8545	0.0053	GOBP_2_OXOGLUTARATE_METABOLIC_PROCESS		TRUE	GOBP_2_OXOGLUTARATE_METABOLIC_PROCESS
					2.30980392	-2.30980392	2.30980392	-0.9951	-0.6253	0.0328	0.98	234309|18125|16497|14187|13361|66369|76238|14149|210009|98386|78925|15357|109857|12972|110391|67460	https://www.gsea-msigdb.org/gsea/msigdb/mouse/geneset/GOMF_NADPH_BINDING	16	ENR	GOMF_NADPH_BINDING	-1.8382	0.0049	GOMF_NADPH_BINDING		TRUE	GOMF_NADPH_BINDING
					2.823908741	2.823908741	2.823908741	1	0.4333	0.0462	0.998	227634|225115|67886|320827|78798|19230|23999|20739|216965|68041|26903|12631|12332|16800|76707|93689|56419|246103|94232|260315|19888|22003|68732|110380|29877|50876|50875|50874|14489|80986|18706|20741|21916|74374|15185|18627|227753|21926|12343|20742|23805|78926|17754|76709|237891|13169|58522|17318|14168|70997|23991|20947|13829|17886|78246|213556|99512|100502698|67846|11567|74187|76499|72119|11518|1…	https://www.gsea-msigdb.org/gsea/msigdb/mouse/geneset/GOBP_NEGATIVE_REGULATION_OF_PROTEIN_CONTAINING_COMPLEX_DISASSEMBLY	92	ENR	GOBP_NEGATIVE_REGULATION_OF_PROTEIN_CONTAINING_COMPLEX_DISASSEMBLY	1.7812	0	GOBP_NEGATIVE_REGULATION_OF_PROTEIN_CONTAINING_COMPLEX_DISASSEMBLY		TRUE	GOBP_NEGATIVE_REGULATION_OF_PROTEIN_CONTAINING_COMPLEX_DISASSEMBLY
					2.602059991	-2.602059991	2.602059991	-0.9975	-0.6329	0.0284	0.964	11840|319767|234852|67064|67028|76959|68953|114128|68942|16792|66700|75608|66371|208092|105513	https://www.gsea-msigdb.org/gsea/msigdb/mouse/geneset/GOBP_LYSOSOMAL_MEMBRANE_ORGANIZATION	15	ENR	GOBP_LYSOSOMAL_MEMBRANE_ORGANIZATION	-1.855	0.0025	GOBP_LYSOSOMAL_MEMBRANE_ORGANIZATION		TRUE	GOBP_LYSOSOMAL_MEMBRANE_ORGANIZATION
					2.823908741	2.823908741	2.823908741	1	0.4049	0.0418	0.992	17927|73158|14456|21847|69034|100503924|71742|240752|74551|18024|18755|58809|15216|22628|76747|68441|245670|54170|52187|56208|140742|21425|170822|230784|75747|22059|223453|75669|64930|22084|93739|66148|29869|229722|15467|66839|20224|66397|74137|71962|93759|232836|16210|27368|22226|19302|17341|70415|72027|12575|56295|11911|18693|217695|100504663|216742|11657|13506|14828|11909|16476|76267|26419|765…	https://www.gsea-msigdb.org/gsea/msigdb/mouse/geneset/GOBP_RESPONSE_TO_STARVATION	188	ENR	GOBP_RESPONSE_TO_STARVATION	1.8006	0	GOBP_RESPONSE_TO_STARVATION		TRUE	GOBP_RESPONSE_TO_STARVATION
					2.823908741	2.823908741	2.823908741	0.9985	0.4837	0.0474	0.999	14775|19219|11430|13076|18477|21672|54683|13077|69675|16337|22166|12359|11758|11808|320769|22018|17751|57320|68943|20617|20655|13063|20656|15122|13057|13058|99439|214593|101488143|14360|17969|237038|13067|50490|15126|216635|17523|544763|15132|14778|53381|170731|213696|83429|50493|20848|93734|66811|11757|18115|22654	https://www.gsea-msigdb.org/gsea/msigdb/mouse/geneset/GOBP_HYDROGEN_PEROXIDE_METABOLIC_PROCESS	51	ENR	GOBP_HYDROGEN_PEROXIDE_METABOLIC_PROCESS	1.7752	0.0015	GOBP_HYDROGEN_PEROXIDE_METABOLIC_PROCESS		TRUE	GOBP_HYDROGEN_PEROXIDE_METABOLIC_PROCESS
					2.769551079	2.769551079	2.769551079	0.9983	0.6744	0.027	0.901	17191|13591|22431|69009|14460|75956|668166|80292|15364|77683|110147|18504|108143|14461|16842|22185	https://www.gsea-msigdb.org/gsea/msigdb/mouse/geneset/GOMF_C2H2_ZINC_FINGER_DOMAIN_BINDING	16	ENR	GOMF_C2H2_ZINC_FINGER_DOMAIN_BINDING	1.8688	0.0017	GOMF_C2H2_ZINC_FINGER_DOMAIN_BINDING		TRUE	GOMF_C2H2_ZINC_FINGER_DOMAIN_BINDING
					2.823908741	2.823908741	2.823908741	1	0.4524	0.044	0.997	15376|19016|14000|19042|73122|24136|107765|19290|19291|21804|12006|14106|15364|11477|12167|386655|66214|21406|17283|22057|17684|65112|21813|12843|230597|328572|233726|214384|52662|66354|21815|14463|218952|93836|18508|17126|11479|17127|26427|70673|12387|12825|12832|71810|22284|12705|13207|55994|17129|15258|22632|17125|66313|21814|14479|223332|207667|94093|17128|14281|269275|16476|20482|56424|16969…	https://www.gsea-msigdb.org/gsea/msigdb/mouse/geneset/GOMF_SMAD_BINDING	83	ENR	GOMF_SMAD_BINDING	1.7933	0	GOMF_SMAD_BINDING		TRUE	GOMF_SMAD_BINDING
					2.283996656	-2.283996656	2.283996656	-0.9948	-0.5541	0.0353	0.987	16641|16642|16643|18733|21356|213233|12010|54215|12504|16149|12525|223601|14960|14961|14998|14999|15000|100504404|14969|381091|15001|15002	https://www.gsea-msigdb.org/gsea/msigdb/mouse/geneset/GOMF_MHC_PROTEIN_COMPLEX_BINDING	22	ENR	GOMF_MHC_PROTEIN_COMPLEX_BINDING	-1.8288	0.0052	GOMF_MHC_PROTEIN_COMPLEX_BINDING		TRUE	GOMF_MHC_PROTEIN_COMPLEX_BINDING
					2.823908741	-2.823908741	2.823908741	-1	-0.6321	0.0138	0.763	13063|12018|12367|12028|11783|56369|74268|12371|66593|69146|54722|26417|18952|11798|12369|26413	https://www.gsea-msigdb.org/gsea/msigdb/mouse/geneset/REACTOME_APOPTOTIC_FACTOR_MEDIATED_RESPONSE	16	ENR	REACTOME_APOPTOTIC_FACTOR_MEDIATED_RESPONSE	-1.9419	0	REACTOME_APOPTOTIC_FACTOR_MEDIATED_RESPONSE		TRUE	REACTOME_APOPTOTIC_FACTOR_MEDIATED_RESPONSE
					2.823908741	2.823908741	2.823908741	1	0.4506	0.0231	0.795	214150|26987|319765|73158|19653|67869|232164|72201|545824|192170|53872|668137|75593|74203|18755|13803|29806|15473|22057|27050|230784|16475|22171|53422|64930|13688|15983|212114|67578|74480|233033|80890|58184|15467|64602|234594|78893|217331|108112|14265|319278|225929|24127|317755|11727|65964|636931|213988|101543|378430|214424|22393|18750|105782|78943|53856|22431|18854|19317|16201|67070|75841|55992|…	https://www.gsea-msigdb.org/gsea/msigdb/mouse/geneset/GOBP_NEGATIVE_REGULATION_OF_TRANSLATION	121	ENR	GOBP_NEGATIVE_REGULATION_OF_TRANSLATION	1.8969	0	GOBP_NEGATIVE_REGULATION_OF_TRANSLATION		TRUE	GOBP_NEGATIVE_REGULATION_OF_TRANSLATION
					2.318758763	2.318758763	2.318758763	0.9952	0.6066	0.0396	0.988	17005|19229|23892|16818|16542|29875|13548|16337|18211|12388|11350|11682|12389|211323|26417|14083|20811|19886|16001|12305|11302|13649	https://www.gsea-msigdb.org/gsea/msigdb/mouse/geneset/GOBP_PEPTIDYL_TYROSINE_AUTOPHOSPHORYLATION	22	ENR	GOBP_PEPTIDYL_TYROSINE_AUTOPHOSPHORYLATION	1.8101	0.0048	GOBP_PEPTIDYL_TYROSINE_AUTOPHOSPHORYLATION		TRUE	GOBP_PEPTIDYL_TYROSINE_AUTOPHOSPHORYLATION
					2.823908741	2.823908741	2.823908741	1	0.4324	0.0497	1	109711|16542|16825|77057|67811|226352|83409|23790|21894|22330|434204|11465|11845|16475|11854|19303|64930|12552|50768|22339|77569|18607|17926|17127|16402|72349|14758|21838|23892|16971|230661|105352|19272|235431|19271|12821|18186|14083|13829|17886|19353|110279|18720|21961|13640|76499|232227|212307|11426|11856|20971|19211|16413|19229|13518|14260|106042|69697|29875|14268|16410|16416|12631|21687|76707…	https://www.gsea-msigdb.org/gsea/msigdb/mouse/geneset/GOBP_CELL_SUBSTRATE_JUNCTION_ORGANIZATION	105	ENR	GOBP_CELL_SUBSTRATE_JUNCTION_ORGANIZATION	1.7681	0	GOBP_CELL_SUBSTRATE_JUNCTION_ORGANIZATION		TRUE	GOBP_CELL_SUBSTRATE_JUNCTION_ORGANIZATION
					2.823908741	2.823908741	2.823908741	0.9985	0.5078	0.0248	0.858	70769|110109|226169|71974|76130|66590|20509|100608|70683|12567|21379|69071|66942|68493|15278|59028|28126|13340|21453|101612|72515|227746|18432|20810|67134|56361|53608|18813|75751|107094|107071|17869|30877|22256|17217|17218|27966|20322|12417|53414|27993|18817|69902|20873|66164|18673|235036|27998|231872|18148|64934|67973|66422|15510|15528|13537|338359|15277	https://www.gsea-msigdb.org/gsea/msigdb/mouse/geneset/HALLMARK_MYC_TARGETS_V2	58	ENR	HALLMARK_MYC_TARGETS_V2	1.8827	0.0015	HALLMARK_MYC_TARGETS_V2		TRUE	HALLMARK_MYC_TARGETS_V2
					2.823908741	2.823908741	2.823908741	1	0.6495	0.015	0.452	53311|69807|77579|380698|17882|71960|17929|667772|17879|544791|17883|17886|17884|17888|140781|74376|17885|668940|360013|233199|17868|17880	https://www.gsea-msigdb.org/gsea/msigdb/mouse/geneset/GOCC_MYOSIN_FILAMENT	22	ENR	GOCC_MYOSIN_FILAMENT	1.9606	0	GOCC_MYOSIN_FILAMENT		TRUE	GOCC_MYOSIN_FILAMENT
					2.823908741	2.823908741	2.823908741	1	0.437	0.0452	0.998	70769|110960|50907|66161|218693|22151|72599|192170|75901|234699|52808|70640|69162|231452|20044|66482|68090|22339|72068|53621|104625|276919|50912|67207|11911|15526|56494|28146|18044|17768|74108|192193|228998|12282|64209|14828|22393|50527|27966|56454|77591|105785|107513|15270|76976|74322|78943|20416|29810|20856|22433|22027|16573|231997|69065|71853|22642|56529|73192|12317|233908|69019|22631|67398|20…	https://www.gsea-msigdb.org/gsea/msigdb/mouse/geneset/HALLMARK_UNFOLDED_PROTEIN_RESPONSE	111	ENR	HALLMARK_UNFOLDED_PROTEIN_RESPONSE	1.7851	0	HALLMARK_UNFOLDED_PROTEIN_RESPONSE		TRUE	HALLMARK_UNFOLDED_PROTEIN_RESPONSE
					2.795880017	2.795880017	2.795880017	0.9984	0.574	0.0441	0.997	227753|56274|58231|56417|12370|223922|30955|108079|16534|20345|105787|16668|19645|16691|11909|12048|56637|12633|11845|12122|19013|16001|56428|110829|12368|14102	https://www.gsea-msigdb.org/gsea/msigdb/mouse/geneset/GOBP_HEPATOCYTE_APOPTOTIC_PROCESS	26	ENR	GOBP_HEPATOCYTE_APOPTOTIC_PROCESS	1.7926	0.0016	GOBP_HEPATOCYTE_APOPTOTIC_PROCESS		TRUE	GOBP_HEPATOCYTE_APOPTOTIC_PROCESS
					2.823908741	2.823908741	2.823908741	1	0.416	0.0309	0.948	69306|432530|104111|11421|11514|140492|17357|228785|667663|22138|18575|68493|13649|17880|12316|53357|20649|94186|11651|68678|20698|84036|19769|140493|19762|11540|238384|193034|13143|71602|109305|67972|227541|16510|215303|12326|63873|235604|338367|13631|228550|238271|17164|20742|102626|17165|17346|17347|18053|17196|93843|71960|238276|14810|13207|16534|17919|17886|19055|19056|110893|268934|19057|22…	https://www.gsea-msigdb.org/gsea/msigdb/mouse/geneset/GOMF_CALMODULIN_BINDING	189	ENR	GOMF_CALMODULIN_BINDING	1.8465	0	GOMF_CALMODULIN_BINDING		TRUE	GOMF_CALMODULIN_BINDING
					2.823908741	2.823908741	2.823908741	1	0.5918	0.0219	0.695	107829|14462|16596|56274|58231|11911|100900|17311|99982|16542|14460|16825|19014|76457|16590|22761|21813|18514|20586|22339|16923|22018|15251|244349|16909|217351|214162|12394|21349|14461|14256	https://www.gsea-msigdb.org/gsea/msigdb/mouse/geneset/GOBP_EMBRYONIC_HEMOPOIESIS	31	ENR	GOBP_EMBRYONIC_HEMOPOIESIS	1.9183	0	GOBP_EMBRYONIC_HEMOPOIESIS		TRUE	GOBP_EMBRYONIC_HEMOPOIESIS
					2.823908741	2.823908741	2.823908741	1	0.4243	0.0397	0.989	241324|106347|74012|72065|57255|68188|58187|381353|11461|11465|12737|100039795|230073|12550|19294|56513|110380|18417|12741|53321|13383|192195|68178|268729|108030|12387|75739|54419|53624|67374|218518|11735|17475|109333|12739|13052|56863|270152|19158|269116|30960|72324|56217|14367|93742|18571|18858|20401|18759|12562|18762|58220|22032|93737|50791|71566|99526|76507|70497|14924|208431|73608|75677|3321…	https://www.gsea-msigdb.org/gsea/msigdb/mouse/geneset/GOCC_APICAL_JUNCTION_COMPLEX	148	ENR	GOCC_APICAL_JUNCTION_COMPLEX	1.8085	0	GOCC_APICAL_JUNCTION_COMPLEX		TRUE	GOCC_APICAL_JUNCTION_COMPLEX
					2.823908741	2.823908741	2.823908741	1	0.5729	0.0112	0.147	68729|211961|13001|15182|74383|30841|22632|11569|16468|231004|17765|75953|107815|21652|228790|75302|74016|12416|12418|13626|494448|52609|69837|21402|69587|76073|71041|12151|13619|54383|30951|241915|12995|19646|19821|13000|245688|52615|14056|22658|20841|103551|56353|104416|54427|19763|14055|93759	https://www.gsea-msigdb.org/gsea/msigdb/mouse/geneset/GOCC_PCG_PROTEIN_COMPLEX	48	ENR	GOCC_PCG_PROTEIN_COMPLEX	2.0456	0	GOCC_PCG_PROTEIN_COMPLEX		TRUE	GOCC_PCG_PROTEIN_COMPLEX
					2.769551079	2.769551079	2.769551079	0.9983	0.6462	0.0231	0.789	216739|20525|74205|319552|107508|14077|12491|11651|11652|17250|384783|26458|72508|26457|21825|26459|26569|14081|225579|433256	https://www.gsea-msigdb.org/gsea/msigdb/mouse/geneset/GOBP_LONG_CHAIN_FATTY_ACID_IMPORT_INTO_CELL	20	ENR	GOBP_LONG_CHAIN_FATTY_ACID_IMPORT_INTO_CELL	1.8993	0.0017	GOBP_LONG_CHAIN_FATTY_ACID_IMPORT_INTO_CELL		TRUE	GOBP_LONG_CHAIN_FATTY_ACID_IMPORT_INTO_CELL
					2.823908741	2.823908741	2.823908741	1	0.3868	0.0362	0.984	244654|380714|50907|12757|243819|19376|13543|18826|19349|20405|76441|11765|66508|14270|320634|20620|18479|23790|245670|54170|52187|22330|170822|66482|73296|105504|22084|12176|102058|213783|320435|72325|116733|208628|13660|320795|20166|192662|14567|14569|54214|14688|14693|14695|16897|72404|18053|19387|100504663|12662|14020|23991|17919|19353|17988|226422|218397|17970|74998|223601|27277|237038|18195…	https://www.gsea-msigdb.org/gsea/msigdb/mouse/geneset/GOMF_GTPASE_BINDING	335	ENR	GOMF_GTPASE_BINDING	1.822	0	GOMF_GTPASE_BINDING		TRUE	GOMF_GTPASE_BINDING
