# Supplementary material for: Increasing indices of frailty in aged female mice are associated with impaired skeletal muscle resilience to downhill running stress
Source: GeroScience. 2025 Sep 11;48(2):1665–81. doi: 10.1007/s11357-025-01856-7 (PMC12972430; doi:10.1007/s11357-025-01856-7)
Supplement: Supplementary file 5 — Supplementary file5 (XLSX 14 KB) [file 11357_2025_1856_MOESM5_ESM.xlsx]

## Sheet: Supplemental Table 3 DAVID
Overrepresentation analysis with DEGS FDR<0.1; Modified Fisher's exact (EASE)<0.05
using Database for Annotation, Visualization, and Integrated Discovery (DAVID)
	Low Run vs. Low Con												High Run vs. High Con
	Category	Term	Count	%	P-Value	Benjamini							Category	Term	Count	%	P-Value	Benjamini
	UP_KW_DOMAIN	Signal	14	45.2	0.012	0.15							GOTERM_BP_DIRECT	innate immune response	9	17.6	1.5e-06	0.00093	Nlrc5	Ifi47	Iigp1	Isg20	Lgals3	Lcn2	Mpeg1	Trem2	Trim10
	GOTERM_BP_DIRECT	cardiac muscle hypertrophy	2	6.5	0.015	1							UP_KW_BIOLOGICAL_PROCESS	Innate immunity	7	13.7	0.0002	0.0074
	UP_SEQ_FEATURE	TRANSMEM:Helical; Name=Segment S4	2	6.5	0.015	1							GOTERM_BP_DIRECT	positive regulation of transcription by RNA polymerase II	9	17.6	0.00096	0.23
	GOTERM_BP_DIRECT	establishment of localization in cell	3	9.7	0.02	1							GOTERM_BP_DIRECT	response to bacterium	5	9.8	0.0011	0.23
	UP_SEQ_FEATURE	CARBOHYD:O-linked (GalNAc...) serine	2	6.5	0.03	1							UP_KW_BIOLOGICAL_PROCESS	Immunity	9	17.6	0.0011	0.021
	GOTERM_BP_DIRECT	positive regulation of p38MAPK cascade	2	6.5	0.03	1							GOTERM_CC_DIRECT	cytoplasm	21	41.2	0.0013	0.14
	GOTERM_MF_DIRECT	protein homodimerization activity	4	12.9	0.034	1							KEGG_PATHWAY	Phagosome	5	9.8	0.0016	0.14	Fcgr2b	Ctss	H2-Q4	Tap1	Tubb6
	INTERPRO	Ig-like_dom_sf	5	16.1	0.041	1							GOTERM_CC_DIRECT	extracellular space	10	19.6	0.0022	0.14
	GOTERM_MF_DIRECT	potassium channel activity	2	6.5	0.043	1							GOTERM_BP_DIRECT	defense response	3	5.9	0.003	0.48
													GOTERM_MF_DIRECT	protein binding	18	35.3	0.0052	0.55
													GOTERM_BP_DIRECT	cellular response to interferon-beta	3	5.9	0.0059	0.6	Gbp7	Ifi47	Iigp1
													UP_SEQ_FEATURE	DOMAIN:bZIP	3	5.9	0.0061	0.85
													GOTERM_MF_DIRECT	phosphatidylserine binding	3	5.9	0.0061	0.55
													GOTERM_CC_DIRECT	phagocytic vesicle membrane	3	5.9	0.0064	0.28
													KEGG_PATHWAY	Osteoclast differentiation	4	7.8	0.0064	0.29
													GOTERM_BP_DIRECT	circadian temperature homeostasis	2	3.9	0.0064	0.6
													INTERPRO	bZIP_sf	3	5.9	0.0067	0.76
													INTERPRO	bZIP	3	5.9	0.0067	0.76
													UP_SEQ_FEATURE	REGION:Basic motif	3	5.9	0.0067	0.85
													GOTERM_BP_DIRECT	defense response to bacterium	4	7.8	0.0079	0.6
													GOTERM_MF_DIRECT	sequence-specific DNA binding	5	9.8	0.0079	0.55
													GOTERM_BP_DIRECT	response to glucose	3	5.9	0.008	0.6
													SMART	BRLZ	3	5.9	0.0083	0.36
													GOTERM_BP_DIRECT	positive regulation of smooth muscle cell proliferation	3	5.9	0.0084	0.6
													GOTERM_MF_DIRECT	DNA-binding transcription activator activity, RNA polymerase II-specific	5	9.8	0.01	0.55
													GOTERM_CC_DIRECT	cell surface	6	11.8	0.011	0.29
													GOTERM_CC_DIRECT	symbiont-containing vacuole membrane	2	3.9	0.011	0.29
													GOTERM_BP_DIRECT	regulation of transcription by RNA polymerase II	8	15.7	0.012	0.71
													GOTERM_BP_DIRECT	epithelial cell differentiation	3	5.9	0.013	0.71
													GOTERM_BP_DIRECT	negative regulation of p38MAPK cascade	2	3.9	0.014	0.71
													GOTERM_MF_DIRECT	GTPase activity	4	7.8	0.014	0.63
													GOTERM_BP_DIRECT	osteoblast differentiation	3	5.9	0.015	0.71
													GOTERM_BP_DIRECT	signal transduction	6	11.8	0.016	0.71
													GOTERM_BP_DIRECT	memory	3	5.9	0.017	0.71
													GOTERM_BP_DIRECT	negative regulation of inflammatory response to antigenic stimulus	2	3.9	0.018	0.71
													GOTERM_BP_DIRECT	defense response to Gram-negative bacterium	3	5.9	0.02	0.74
													GOTERM_CC_DIRECT	cytoplasmic vesicle	4	7.8	0.021	0.39
													GOTERM_BP_DIRECT	negative regulation of apoptotic process	5	9.8	0.022	0.76
													GOTERM_BP_DIRECT	negative regulation of DNA biosynthetic process	2	3.9	0.022	0.76
													UP_SEQ_FEATURE	CARBOHYD:N-linked (GlcNAc...) asparagine	15	29.4	0.023	1
													GOTERM_CC_DIRECT	extracellular region	8	15.7	0.023	0.39
													GOTERM_CC_DIRECT	MHC class I peptide loading complex	2	3.9	0.024	0.39
													KEGG_PATHWAY	Antigen processing and presentation	3	5.9	0.025	0.62
													GOTERM_MF_DIRECT	GTP binding	4	7.8	0.025	0.76
													GOTERM_BP_DIRECT	negative regulation of cholesterol storage	2	3.9	0.026	0.79
													UP_SEQ_FEATURE	REGION:Leucine-zipper	3	5.9	0.026	1
													GOTERM_MF_DIRECT	RNA polymerase II cis-regulatory region sequence-specific DNA binding	6	11.8	0.027	0.76
													GOTERM_BP_DIRECT	positive regulation of apoptotic process	4	7.8	0.027	0.79
													GOTERM_BP_DIRECT	response to nematode	2	3.9	0.027	0.79
													KEGG_PATHWAY	IL-17 signaling pathway	3	5.9	0.028	0.62	Fosb	Lcn2	Ptgs2
													UP_KW_DOMAIN	Signal	18	35.3	0.028	0.48
													GOTERM_BP_DIRECT	response to selenium ion	2	3.9	0.029	0.8
													GOTERM_MF_DIRECT	metal ion binding	10	19.6	0.031	0.76
													GOTERM_MF_DIRECT	double-stranded DNA binding	3	5.9	0.031	0.76
													GOTERM_BP_DIRECT	eosinophil chemotaxis	2	3.9	0.032	0.85	Ccl8	Lgals3
													UP_KW_CELLULAR_COMPONENT	Cytoplasmic vesicle	6	11.8	0.032	0.39
													UP_KW_CELLULAR_COMPONENT	Secreted	10	19.6	0.032	0.39
													GOTERM_CC_DIRECT	endoplasmic reticulum membrane	6	11.8	0.033	0.48
													GOTERM_BP_DIRECT	regulation of TOR signaling	2	3.9	0.033	0.86
													INTERPRO	TF_DNA-bd_sf	2	3.9	0.034	1
													UP_KW_MOLECULAR_FUNCTION	Hydrolase	9	17.6	0.036	1
													GOTERM_BP_DIRECT	positive regulation of DNA-templated transcription	5	9.8	0.037	0.92
													INTERPRO	Immunity-related_GTPase-like	2	3.9	0.038	1
													INTERPRO	IRG	2	3.9	0.038	1
													GOTERM_BP_DIRECT	antigen processing and presentation of exogenous peptide antigen via MHC class II	2	3.9	0.04	0.94
													INTERPRO	G_IRG_dom	2	3.9	0.04	1
													UP_SEQ_FEATURE	DOMAIN:IRG-type G	2	3.9	0.04	1
													UP_KW_PTM	Disulfide bond	16	31.4	0.04	0.57
													GOTERM_BP_DIRECT	cellular respiration	2	3.9	0.043	0.98
													GOTERM_MF_DIRECT	laminin binding	2	3.9	0.043	0.86
													GOTERM_MF_DIRECT	DNA binding	7	13.7	0.043	0.86
													KEGG_PATHWAY	TNF signaling pathway	3	5.9	0.043	0.77	Ifi47	Junb	Ptgs2
													GOTERM_BP_DIRECT	regulation of innate immune response	2	3.9	0.046	0.98
													GOTERM_BP_DIRECT	regulation of long-term neuronal synaptic plasticity	2	3.9	0.047	0.98
													GOTERM_BP_DIRECT	negative regulation of cytokine production involved in inflammatory response	2	3.9	0.047	0.98
													GOTERM_MF_DIRECT	histone acetyltransferase binding	2	3.9	0.048	0.87
